# Supplementary material for: Translational activity of 80S monosomes varies dramatically across different tissues
Source: Nucleic Acids Res. 2025 May 7;53(8):gkaf292. doi: 10.1093/nar/gkaf292 (PMC12056609; doi:10.1093/nar/gkaf292)
Supplement: gkaf292_Supplemental_Files [file gkaf292_supplemental_files.zip]

Archive with 3 entries (3 files):
- 80S-vs-Poly_DESeq2_v2-DEGs_only.xlsx
- Supplemental_Jsubmit.pptx
- tRNA_DEPOSITION.xlsx
