# Supplementary material for: Translational activity of 80S monosomes varies dramatically across different tissues
Source: Nucleic Acids Res. 2025 May 7;53(8):gkaf292. doi: 10.1093/nar/gkaf292 (PMC12056609; doi:10.1093/nar/gkaf292)
Supplement: gkaf292_Supplemental_Files [file gkaf292_supplemental_files.zip › 80S-vs-Poly_DESeq2_v2-DEGs_only.xlsx]

## Sheet: Sheet1
geneID	baseMean	log2FoldChange	lfcSE	stat	pvalue	padj	GeneSymbol	Biotype
FBgn0011582	7566.72	2.02441	0.0742142	27.278	7.7426e-164	1.19476e-159	Dop1R1	protein_coding
FBgn0026206	36983.5	2.06478	0.116361	17.7446	1.8981e-70	2.09211e-67	mei-P26	protein_coding
FBgn0030600	7940.61	2.61473	0.152914	17.0994	1.50065e-65	1.44728e-62	hiw	protein_coding
FBgn0086677	10709.2	1.43406	0.0871667	16.4519	8.12245e-61	6.9632e-58	jeb	protein_coding
FBgn0031107	9414	2.65842	0.162609	16.3486	4.4521e-60	3.61581e-57	HERC2	protein_coding
FBgn0013681	997.305	-2.3092	0.145521	-15.8685	1.04786e-56	8.08479e-54	mt:ND3	protein_coding
FBgn0285944	23393	2.27865	0.148598	15.3343	4.50801e-53	3.16196e-50	para	protein_coding
FBgn0264386	13892.5	2.32116	0.151758	15.2952	8.23568e-53	5.52543e-50	Ca-alpha1T	protein_coding
FBgn0038653	5416.69	1.25105	0.084303	14.8399	8.08972e-50	4.80125e-47	Octalpha2R	protein_coding
FBgn0261574	11643.1	1.9586	0.132162	14.8197	1.09345e-49	6.24924e-47	kug	protein_coding
FBgn0261671	15761.6	1.95543	0.132101	14.8025	1.41061e-49	7.77398e-47	tweek	protein_coding
FBgn0000036	6819.66	1.54853	0.106748	14.5064	1.10287e-47	5.67281e-45	nAChRalpha1	protein_coding
FBgn0037153	5079.81	1.36709	0.0953602	14.3361	1.30173e-46	6.47968e-44	olf413	protein_coding
FBgn0261617	21022	1.90092	0.133484	14.2408	5.11204e-46	2.39042e-43	nej	protein_coding
FBgn0003048	6190.96	1.7647	0.124774	14.1432	2.05678e-45	8.57788e-43	pcx	protein_coding
FBgn0263257	11862.3	1.88506	0.135141	13.9489	3.19635e-44	1.29797e-41	Cngl	protein_coding
FBgn0085430	13713.5	1.40262	0.101072	13.8774	8.68153e-44	3.43499e-41	CG34401	protein_coding
FBgn0016977	64038.1	2.4112	0.174083	13.8509	1.25696e-43	4.73076e-41	spen	protein_coding
FBgn0264542	7001.94	1.65939	0.121338	13.6758	1.41708e-42	4.7537e-40	hwt	protein_coding
FBgn0263456	7604.89	0.978742	0.0729536	13.4159	4.87647e-41	1.53569e-38	nwk	protein_coding
FBgn0035513	161.684	2.75906	0.206989	13.3295	1.55983e-40	4.81396e-38	Cpr64Ad	protein_coding
FBgn0265542	309.719	1.84132	0.139013	13.2456	4.7842e-40	1.44755e-37	lncRNA:CR44392	ncRNA
FBgn0259677	3500.43	1.00856	0.076415	13.1985	8.95284e-40	2.60663e-37	CG42346	protein_coding
FBgn0085434	15149.6	1.77115	0.135887	13.034	7.84118e-39	2.12276e-36	NaCP60E	protein_coding
FBgn0263111	11317.6	1.55921	0.121375	12.8463	9.02738e-38	2.28363e-35	cac	protein_coding
FBgn0266098	14012.9	1.41414	0.110416	12.8073	1.49162e-37	3.66576e-35	rg	protein_coding
FBgn0011230	31162.6	1.44421	0.112766	12.8071	1.49662e-37	3.66576e-35	poe	protein_coding
FBgn0284236	25370.7	1.54088	0.121418	12.6907	6.66066e-37	1.60595e-34	CG46320	protein_coding
FBgn0039883	9351.88	1.69341	0.133743	12.6616	9.64514e-37	2.28976e-34	RhoGAP100F	protein_coding
FBgn0030674	17289.4	1.70695	0.136425	12.512	6.42135e-36	1.47892e-33	HUWE1	protein_coding
FBgn0004449	21958.7	1.36211	0.108911	12.5066	6.87221e-36	1.55949e-33	Ten-m	protein_coding
FBgn0029746	13226.3	1.38963	0.111182	12.4987	7.59289e-36	1.69806e-33	CG15465	protein_coding
FBgn0004595	78267	1.621	0.131324	12.3436	5.27692e-35	1.13095e-32	pros	protein_coding
FBgn0024836	3291.88	1.57629	0.127716	12.3422	5.36718e-35	1.13453e-32	stan	protein_coding
FBgn0085447	31244.4	1.52361	0.125306	12.1592	5.12734e-34	1.04105e-31	sif	protein_coding
FBgn0260964	12962.7	1.52462	0.125799	12.1196	8.31938e-34	1.64585e-31	Vmat	protein_coding
FBgn0259145	4304.64	1.68478	0.139988	12.0352	2.32152e-33	4.5346e-31	CG42260	protein_coding
FBgn0010265	7837.63	-1.04091	0.0867694	-11.9962	3.71772e-33	7.17102e-31	RpS13	protein_coding
FBgn0040798	139.92	2.55387	0.213952	11.9367	7.62185e-33	1.41702e-30	CG13069	protein_coding
FBgn0010300	8633.02	0.837904	0.0704123	11.9	1.18393e-32	2.14933e-30	brat	protein_coding
FBgn0086758	11606.7	1.44469	0.121683	11.8726	1.64239e-32	2.91307e-30	chinmo	protein_coding
FBgn0033661	2153.4	1.53307	0.129961	11.7964	4.07447e-32	6.90914e-30	CG13185	protein_coding
FBgn0266557	45791.3	2.10532	0.178699	11.7814	4.86885e-32	8.16644e-30	kis	protein_coding
FBgn0267101	259.508	2.84171	0.24299	11.6948	1.35577e-31	2.24956e-29	lncRNA:CR45541	ncRNA
FBgn0039647	12366.4	0.995586	0.0857132	11.6153	3.44502e-31	5.4245e-29	jus	protein_coding
FBgn0013675	46721.1	-1.83038	0.158655	-11.5369	8.59809e-31	1.32677e-28	mt:CoII	protein_coding
FBgn0053087	15557.5	1.33655	0.116117	11.5103	1.17008e-30	1.77015e-28	LRP1	protein_coding
FBgn0037698	11012.6	1.51524	0.132039	11.4757	1.74846e-30	2.59428e-28	CG16779	protein_coding
FBgn0028704	53557.6	1.40359	0.12239	11.4682	1.90673e-30	2.80217e-28	Nckx30C	protein_coding
FBgn0000535	5703.98	1.23476	0.107836	11.4504	2.341e-30	3.40792e-28	eag	protein_coding
FBgn0035106	8317.27	1.58763	0.138812	11.4373	2.72291e-30	3.85479e-28	rno	protein_coding
FBgn0038975	17196.9	1.23438	0.108041	11.425	3.13564e-30	4.39873e-28	Nrx-1	protein_coding
FBgn0011259	13010.2	0.955914	0.0840639	11.3713	5.81252e-30	8.0083e-28	Sema1a	protein_coding
FBgn0267001	16157.7	1.55897	0.137762	11.3164	1.08815e-29	1.48595e-27	Ten-a	protein_coding
FBgn0265597	4385.39	1.31839	0.116924	11.2756	1.73129e-29	2.32309e-27	rad	protein_coding
FBgn0267665	211.927	1.78208	0.159037	11.2055	3.83371e-29	4.88909e-27	lncRNA:CR46003	ncRNA
FBgn0266717	19961.9	1.39984	0.125178	11.1827	4.95458e-29	6.26673e-27	Bruce	protein_coding
FBgn0003435	28504.1	1.04586	0.093994	11.1269	9.28164e-29	1.16443e-26	sm	protein_coding
FBgn0010473	16419.8	1.50522	0.13595	11.0719	1.71751e-28	2.1034e-26	tutl	protein_coding
FBgn0265082	21668.3	1.49753	0.136329	10.9847	4.52831e-28	5.45909e-26	Cdep	protein_coding
FBgn0034136	493.952	1.16948	0.108424	10.7861	4.00259e-27	4.60926e-25	DAT	protein_coding
FBgn0003862	17131.5	1.78424	0.166243	10.7327	7.1465e-27	8.04946e-25	trx	protein_coding
FBgn0003415	12807.1	1.1308	0.105668	10.7015	1.00129e-26	1.10822e-24	skd	protein_coding
FBgn0043362	8733.31	1.06676	0.100418	10.6232	2.32444e-26	2.50828e-24	bchs	protein_coding
FBgn0015609	14775.4	1.13345	0.10708	10.5851	3.49465e-26	3.71903e-24	CadN	protein_coding
FBgn0261836	146484	2.26725	0.214572	10.5664	4.26677e-26	4.50962e-24	Msp300	protein_coding
FBgn0261797	12980	1.12253	0.106509	10.5392	5.69526e-26	5.97848e-24	Dhc64C	protein_coding
FBgn0015519	3316.74	1.09737	0.104487	10.5025	8.41366e-26	8.77238e-24	nAChRalpha3	protein_coding
FBgn0065104	379.828	1.52351	0.146152	10.4241	1.92375e-25	1.95298e-23	snmRNA:158	ncRNA
FBgn0262952	10820.3	-1.42939	0.137707	-10.3799	3.06053e-25	3.04691e-23	mt:ND4	protein_coding
FBgn0039214	7188.3	1.24152	0.119751	10.3675	3.48544e-25	3.40404e-23	puf	protein_coding
FBgn0051044	541.567	-1.75435	0.170502	-10.2893	7.87184e-25	7.45217e-23	lncRNA:CR31044	ncRNA
FBgn0085387	13972.5	0.861586	0.0845553	10.1896	2.20612e-24	2.02634e-22	shakB	protein_coding
FBgn0004244	22352.9	1.14337	0.112279	10.1833	2.35354e-24	2.14896e-22	Rdl	protein_coding
FBgn0052602	141.055	2.29876	0.226033	10.17	2.69826e-24	2.44923e-22	Muc12Ea	protein_coding
FBgn0262483	12935.2	0.930808	0.0916575	10.1553	3.13897e-24	2.8326e-22	Rbp	protein_coding
FBgn0004227	2599.36	0.853457	0.0842042	10.1356	3.8415e-24	3.40679e-22	nonA	protein_coding
FBgn0264001	14487.5	0.989186	0.0976521	10.1297	4.07892e-24	3.59667e-22	bru3	protein_coding
FBgn0029834	4191.72	0.976641	0.0975813	10.0085	1.39874e-23	1.21258e-21	CG5937	protein_coding
FBgn0051439	128.953	2.27835	0.228043	9.99085	1.67141e-23	1.43286e-21	Muc96D	protein_coding
FBgn0266801	5717.87	1.18379	0.118596	9.98171	1.83277e-23	1.56251e-21	CG45263	protein_coding
FBgn0000303	3983.55	0.79094	0.079321	9.97138	2.03389e-23	1.72445e-21	ChAT	protein_coding
FBgn0259927	13768.5	1.2006	0.120703	9.94672	2.60642e-23	2.19779e-21	CG42450	protein_coding
FBgn0265303	153.913	2.2963	0.231226	9.93099	3.05224e-23	2.55973e-21	lncRNA:CR44276	ncRNA
FBgn0000024	22494.6	0.942647	0.0950153	9.921	3.3735e-23	2.81386e-21	Ace	protein_coding
FBgn0011288	7449.49	0.992507	0.10031	9.89434	4.40487e-23	3.61551e-21	Snap25	protein_coding
FBgn0013676	163226	-1.75547	0.177714	-9.87802	5.18495e-23	4.21099e-21	mt:CoIII	protein_coding
FBgn0031981	4184.95	1.11626	0.113045	9.87449	5.37044e-23	4.33881e-21	Megf8	protein_coding
FBgn0287461	320.983	-1.73491	0.175887	-9.86381	5.97364e-23	4.801e-21	lncRNA:CR46450	ncRNA
FBgn0033636	14293.5	1.49805	0.151894	9.86247	6.05396e-23	4.84035e-21	tou	protein_coding
FBgn0002917	3757.93	1.26896	0.128779	9.85373	6.60443e-23	5.25325e-21	na	protein_coding
FBgn0013733	55581.2	1.84248	0.18701	9.85229	6.70014e-23	5.30205e-21	shot	protein_coding
FBgn0053547	11317.9	0.995568	0.101635	9.79554	1.1767e-22	9.20897e-21	Rim	protein_coding
FBgn0259108	91203.7	1.41684	0.144647	9.79511	1.18163e-22	9.20897e-21	futsch	protein_coding
FBgn0010228	3323.6	1.10818	0.113177	9.79162	1.22321e-22	9.48509e-21	HmgZ	protein_coding
FBgn0039633	19763.6	1.2162	0.12439	9.77726	1.40971e-22	1.08766e-20	CG11873	protein_coding
FBgn0035859	107.557	2.33356	0.239258	9.75329	1.7858e-22	1.35747e-20	CG13678	protein_coding
FBgn0013995	7261.98	0.941578	0.0967359	9.7335	2.17003e-22	1.63345e-20	Calx	protein_coding
FBgn0262741	272.25	-1.69067	0.175312	-9.64376	5.22409e-22	3.82052e-20	lncRNA:CR43126	ncRNA
FBgn0015589	8744.91	0.97607	0.101785	9.58955	8.84703e-22	6.37937e-20	Apc	protein_coding
FBgn0053988	12488.3	1.20959	0.126573	9.55641	1.21915e-21	8.7501e-20	Mid1	protein_coding
FBgn0086906	63960.8	2.46935	0.25842	9.55556	1.22921e-21	8.78147e-20	sls	protein_coding
FBgn0264953	15288.9	1.34361	0.143165	9.38508	6.28689e-21	4.40968e-19	Piezo	protein_coding
FBgn0259171	8464.05	1.17507	0.125437	9.36782	7.40483e-21	5.17031e-19	Pde9	protein_coding
FBgn0266000	3903.12	-0.893273	0.0953879	-9.36464	7.631e-21	5.30423e-19	CG44774	protein_coding
FBgn0037171	407.391	1.13018	0.120752	9.35954	8.00882e-21	5.54189e-19	CG14459	protein_coding
FBgn0264511	58.7823	2.79831	0.299021	9.35823	8.10844e-21	5.58577e-19	lncRNA:CR43910	ncRNA
FBgn0263110	4773.12	0.806894	0.0862416	9.3562	8.26546e-21	5.66864e-19	CG43367	protein_coding
FBgn0019936	4326.34	-0.86345	0.0924376	-9.3409	9.55212e-21	6.52207e-19	RpS20	protein_coding
FBgn0261928	13368.6	1.32676	0.142667	9.29969	1.40856e-20	9.53311e-19	CG42795	protein_coding
FBgn0038693	8940.51	1.20787	0.130625	9.24691	2.31073e-20	1.54359e-18	unc79	protein_coding
FBgn0040799	72.4893	2.59452	0.28069	9.24337	2.38859e-20	1.58872e-18	CG13051	protein_coding
FBgn0261260	30154.7	0.900092	0.0978727	9.19656	3.696e-20	2.43731e-18	mgl	protein_coding
FBgn0287478	7671.68	0.991845	0.108183	9.16819	4.81048e-20	3.10588e-18	Camta	protein_coding
FBgn0030266	6246.35	1.64097	0.179337	9.15021	5.68224e-20	3.65344e-18	CG11122	protein_coding
FBgn0263072	4320.23	1.33884	0.146964	9.11004	8.23549e-20	5.25131e-18	CG43347	protein_coding
FBgn0261954	16930.2	1.01144	0.111296	9.08788	1.00992e-19	6.38691e-18	east	protein_coding
FBgn0028875	5442.77	1.06318	0.117145	9.07577	1.12877e-19	7.10943e-18	nAChRalpha5	protein_coding
FBgn0264006	17852.8	0.940552	0.103741	9.06636	1.23064e-19	7.68829e-18	dysc	protein_coding
FBgn0037541	6715.99	0.728907	0.0805873	9.04493	1.49755e-19	9.24349e-18	CG2747	protein_coding
FBgn0035481	13897.8	0.852598	0.0943433	9.03718	1.60768e-19	9.88374e-18	CG12605	protein_coding
FBgn0260657	10210.6	0.87346	0.0967165	9.03114	1.69894e-19	1.04033e-17	CG42540	protein_coding
FBgn0261089	3022.79	0.716154	0.0793873	9.02102	1.86354e-19	1.13213e-17	Sytalpha	protein_coding
FBgn0001075	2632.03	1.41442	0.158535	8.9218	4.58756e-19	2.71229e-17	ft	protein_coding
FBgn0259244	3580.88	0.740314	0.0833436	8.88268	6.52704e-19	3.84423e-17	CG42342	protein_coding
FBgn0019661	20721.6	-1.83454	0.208223	-8.81047	1.24626e-18	7.25702e-17	lncRNA:roX1	ncRNA
FBgn0013678	97985.6	-1.85897	0.211146	-8.80419	1.31803e-18	7.61741e-17	mt:Cyt-b	protein_coding
FBgn0036398	21207.7	1.10916	0.126257	8.78496	1.56426e-18	8.97329e-17	upSET	protein_coding
FBgn0053196	69604.4	1.29254	0.14738	8.77012	1.78473e-18	1.02001e-16	dpy	protein_coding
FBgn0046999	344.028	-1.08059	0.123243	-8.76797	1.81921e-18	1.03587e-16	CG6429	protein_coding
FBgn0267982	94.7417	1.88821	0.215599	8.75797	1.98794e-18	1.12779e-16	lncRNA:CR46249	ncRNA
FBgn0052580	108.371	2.31373	0.265105	8.72759	2.6016e-18	1.47052e-16	Muc14A	protein_coding
FBgn0264901	600.982	1.2797	0.146888	8.71212	2.98248e-18	1.66749e-16	lncRNA:CR44092	ncRNA
FBgn0000581	9069.72	1.11958	0.128861	8.68825	3.68068e-18	2.03572e-16	E(Pc)	protein_coding
FBgn0261934	12011.3	1.14412	0.132157	8.65726	4.83256e-18	2.66326e-16	dikar	protein_coding
FBgn0039536	7329.27	1.08553	0.125478	8.65121	5.09548e-18	2.79816e-16	unc80	protein_coding
FBgn0287605	163.206	2.28259	0.265342	8.60245	7.80308e-18	4.25475e-16	lncRNA:CR46474	ncRNA
FBgn0013812	2076.86	1.47889	0.172268	8.5848	9.09913e-18	4.94397e-16	Dhc93AB	protein_coding
FBgn0039914	2318.51	-0.8446	0.0988184	-8.54699	1.26336e-17	6.81639e-16	mav	protein_coding
FBgn0043884	36611.2	1.25123	0.146516	8.53986	1.34386e-17	7.22545e-16	mask	protein_coding
FBgn0262593	10995.4	1.29622	0.152019	8.52666	1.50638e-17	8.07117e-16	Shab	protein_coding
FBgn0283451	3478.44	0.78895	0.0928733	8.4949	1.98106e-17	1.05413e-15	br	protein_coding
FBgn0003301	10034.8	1.0533	0.124109	8.48688	2.12259e-17	1.12555e-15	rut	protein_coding
FBgn0250830	1350.73	-0.781455	0.0921681	-8.47859	2.27945e-17	1.2046e-15	CG12547	protein_coding
FBgn0263220	15189.9	0.835527	0.0985647	8.47694	2.31204e-17	1.21765e-15	Hk	protein_coding
FBgn0040505	9805.01	0.803368	0.0949213	8.46352	2.59419e-17	1.3616e-15	Alk	protein_coding
FBgn0264871	1237.82	1.04986	0.124135	8.45736	2.73499e-17	1.43063e-15	asRNA:CR44062	ncRNA
FBgn0259246	31116.8	0.979692	0.116185	8.43214	3.39386e-17	1.75741e-15	brp	protein_coding
FBgn0032048	742.454	0.955284	0.113411	8.4232	3.66343e-17	1.89065e-15	Dh31	protein_coding
FBgn0004882	3072.35	0.666197	0.0793062	8.40032	4.4527e-17	2.29032e-15	orb	protein_coding
FBgn0032817	7444.88	1.27081	0.151936	8.36413	6.05602e-17	3.09439e-15	CG10631	protein_coding
FBgn0000464	6160.75	0.861191	0.103153	8.34864	6.90533e-17	3.51671e-15	Lar	protein_coding
FBgn0039064	10644.3	0.66862	0.0803259	8.32383	8.51638e-17	4.30873e-15	CG4467	protein_coding
FBgn0265045	23361.1	1.85698	0.223462	8.31007	9.56466e-17	4.80757e-15	Strn-Mlck	protein_coding
FBgn0032797	9796.8	0.724878	0.0873467	8.29886	1.05116e-16	5.2664e-15	Hasp	protein_coding
FBgn0028863	5298.46	0.688232	0.0832155	8.27048	1.33425e-16	6.62018e-15	CG4587	protein_coding
FBgn0033699	4350.18	-0.659294	0.0797595	-8.26602	1.385e-16	6.84998e-15	RpS11	protein_coding
FBgn0052206	4160.58	0.808029	0.0977778	8.26393	1.40949e-16	6.94884e-15	CG32206	protein_coding
FBgn0030706	6208.89	0.874001	0.106204	8.22949	1.88019e-16	9.18137e-15	Lrp4	protein_coding
FBgn0004880	22844.5	0.826072	0.100736	8.20033	2.39731e-16	1.1633e-14	scrt	protein_coding
FBgn0039727	1650.64	0.97541	0.119049	8.19337	2.54012e-16	1.22873e-14	Vps13B	protein_coding
FBgn0023458	12069.5	1.09735	0.134433	8.16279	3.2736e-16	1.57859e-14	Rbcn-3A	protein_coding
FBgn0011206	17009.3	0.86534	0.106288	8.14145	3.9058e-16	1.87758e-14	bol	protein_coding
FBgn0053554	6132.03	0.672365	0.0828978	8.11077	5.02993e-16	2.38089e-14	Nipped-A	protein_coding
FBgn0265523	13331.2	1.40761	0.173769	8.10048	5.47418e-16	2.57537e-14	Smr	protein_coding
FBgn0267017	38.7489	3.08024	0.380969	8.08529	6.20185e-16	2.90884e-14	lncRNA:CR45461	ncRNA
FBgn0263994	6941.89	0.685576	0.0848397	8.08084	6.43208e-16	3.00768e-14	CG43737	protein_coding
FBgn0259245	988.612	0.724205	0.089727	8.0712	6.96087e-16	3.24511e-14	DIP-beta	protein_coding
FBgn0031064	6251.53	0.820991	0.102146	8.03744	9.17347e-16	4.2382e-14	CG12531	protein_coding
FBgn0011286	12546.7	1.53504	0.191038	8.03526	9.33811e-16	4.30139e-14	RyR	protein_coding
FBgn0013684	9701.67	-1.2767	0.160156	-7.97161	1.56623e-15	7.19302e-14	mt:ND5	protein_coding
FBgn0264330	79.3158	2.1339	0.26834	7.95223	1.83182e-15	8.36295e-14	CG43789	protein_coding
FBgn0031483	635.704	-0.740428	0.0931545	-7.94839	1.88957e-15	8.60119e-14	CG9641	protein_coding
FBgn0030223	49.7976	2.82777	0.35617	7.9394	2.03158e-15	9.22037e-14	CG2111	protein_coding
FBgn0053971	115.106	2.01844	0.254751	7.92319	2.31492e-15	1.04526e-13	Ir62a	protein_coding
FBgn0035434	1801.81	0.734333	0.0927226	7.91967	2.38138e-15	1.07134e-13	Drsl5	protein_coding
FBgn0040297	6623.37	0.696587	0.0886363	7.85893	3.87426e-15	1.713e-13	Nhe2	protein_coding
FBgn0004242	36068.1	0.714145	0.091408	7.81272	5.59676e-15	2.44656e-13	Syt1	protein_coding
FBgn0085385	1774.59	0.700641	0.0897092	7.81014	5.71254e-15	2.49012e-13	bma	protein_coding
FBgn0265296	9691.56	0.934328	0.119654	7.80856	5.78464e-15	2.51445e-13	Dscam2	protein_coding
FBgn0020306	11385.2	0.962462	0.123368	7.80153	6.11586e-15	2.65095e-13	dom	protein_coding
FBgn0004575	14840.1	0.727804	0.0934369	7.78926	6.74017e-15	2.91338e-13	Syn	protein_coding
FBgn0267964	5098.21	0.852039	0.109441	7.7854	6.94916e-15	2.98698e-13	CG46244	protein_coding
FBgn0000588	183.107	1.91262	0.246551	7.75751	8.66164e-15	3.6922e-13	esc	protein_coding
FBgn0004198	13568.4	0.848537	0.109579	7.7436	9.6643e-15	4.09697e-13	ct	protein_coding
FBgn0034221	786.671	1.22995	0.158868	7.74201	9.78582e-15	4.13712e-13	CG10764	protein_coding
FBgn0264815	5679.14	0.762007	0.0984556	7.7396	9.97299e-15	4.20473e-13	Pde1c	protein_coding
FBgn0002564	236.141	1.19145	0.154349	7.71924	1.17023e-14	4.90702e-13	Lsp1gamma	protein_coding
FBgn0003137	12650.7	0.649361	0.0841315	7.71841	1.17792e-14	4.92587e-13	Ppn	protein_coding
FBgn0027655	5099.47	0.993869	0.129128	7.69677	1.3955e-14	5.8043e-13	htt	protein_coding
FBgn0041585	2855.21	0.955332	0.124829	7.65311	1.96176e-14	8.11579e-13	olf186-F	protein_coding
FBgn0031414	28054.5	0.695429	0.0908872	7.65156	1.98553e-14	8.19217e-13	eys	protein_coding
FBgn0085391	15131.9	0.828993	0.108416	7.64642	2.06647e-14	8.50338e-13	trv	protein_coding
FBgn0260634	8674.73	0.744617	0.0977905	7.61441	2.64901e-14	1.06728e-12	eIF4G2	protein_coding
FBgn0264606	6202.72	0.810314	0.10643	7.61359	2.6658e-14	1.07125e-12	Fife	protein_coding
FBgn0033926	57571.6	-3.08181	0.405457	-7.60083	2.94249e-14	1.17327e-12	Arc1	protein_coding
FBgn0267623	25.5717	3.22638	0.424654	7.59765	3.01559e-14	1.19932e-12	lncRNA:CR45961	ncRNA
FBgn0016081	10393.3	1.19107	0.157011	7.58594	3.30084e-14	1.30603e-12	fry	protein_coding
FBgn0016976	16291.7	0.768237	0.10131	7.58302	3.37591e-14	1.32892e-12	stnA	protein_coding
FBgn0016975	16291.7	0.768237	0.10131	7.58302	3.37591e-14	1.32892e-12	stnB	protein_coding
FBgn0028496	5114.04	0.99388	0.1311	7.58108	3.42684e-14	1.34212e-12	CG30116	protein_coding
FBgn0005666	110908	1.65559	0.218691	7.57045	3.71921e-14	1.45294e-12	bt	protein_coding
FBgn0033287	78.8955	2.36011	0.312627	7.54929	4.37626e-14	1.7053e-12	CG8701	protein_coding
FBgn0013679	14987.7	-1.34924	0.178999	-7.53767	4.78425e-14	1.85492e-12	mt:ND1	protein_coding
FBgn0019660	1126.32	-1.36351	0.181082	-7.52982	5.08105e-14	1.96505e-12	lncRNA:roX2	ncRNA
FBgn0260658	3874.01	0.935402	0.124612	7.50651	6.07259e-14	2.34265e-12	CG42541	protein_coding
FBgn0267051	198.643	1.09952	0.147015	7.47897	7.49063e-14	2.87532e-12	CR45495	pseudogene
FBgn0267053	195.151	1.10483	0.147859	7.4722	7.88669e-14	3.01236e-12	CR45497	pseudogene
FBgn0267054	195.151	1.10483	0.147859	7.4722	7.88669e-14	3.01236e-12	CR45498	pseudogene
FBgn0065083	169.892	1.82148	0.245404	7.42238	1.15037e-13	4.37227e-12	snmRNA:765	ncRNA
FBgn0039590	6786.84	0.712098	0.0961471	7.40633	1.29839e-13	4.9227e-12	CG10011	protein_coding
FBgn0035756	3272.86	0.768406	0.103935	7.39318	1.43362e-13	5.42209e-12	unc-13-4A	protein_coding
FBgn0085356	491.097	0.918999	0.124501	7.38143	1.56596e-13	5.89372e-12	CG34327	protein_coding
FBgn0051760	2229.8	0.656796	0.0890303	7.37722	1.61625e-13	6.0682e-12	CG31760	protein_coding
FBgn0026083	11884.4	0.902089	0.12229	7.37662	1.62358e-13	6.08094e-12	tyf	protein_coding
FBgn0052683	823.839	0.847378	0.114971	7.37036	1.70169e-13	6.35805e-12	CG32683	protein_coding
FBgn0051538	294.411	1.6069	0.218043	7.36964	1.71091e-13	6.37707e-12	CG31538	protein_coding
FBgn0285952	2857.96	-0.554169	0.0752198	-7.36733	1.74078e-13	6.47278e-12	eEF5	protein_coding
FBgn0010412	6053.72	-0.851775	0.11565	-7.36514	1.76961e-13	6.56414e-12	RpS19a	protein_coding
FBgn0040251	41.3895	2.20661	0.300816	7.33543	2.21005e-13	8.15869e-12	Ugt302K1	protein_coding
FBgn0052113	3767.39	0.741829	0.101564	7.30406	2.79211e-13	1.02097e-11	Vps13D	protein_coding
FBgn0266137	807.702	0.846449	0.116413	7.27109	3.56611e-13	1.29784e-11	Dop1R2	protein_coding
FBgn0053513	3480.58	0.784672	0.107964	7.26788	3.65165e-13	1.32585e-11	Nmdar2	protein_coding
FBgn0264089	7483.41	0.72196	0.0993629	7.26589	3.70584e-13	1.34237e-11	sli	protein_coding
FBgn0263354	4995.66	0.952231	0.131206	7.25755	3.94152e-13	1.42439e-11	CG42784	protein_coding
FBgn0260943	44514.8	0.734641	0.101535	7.23534	4.64373e-13	1.67424e-11	Rbp6	protein_coding
FBgn0085200	41.7014	2.12248	0.293519	7.23112	4.79021e-13	1.72302e-11	CG34171	protein_coding
FBgn0085413	8337.28	0.781875	0.108478	7.20766	5.69195e-13	2.03788e-11	CG34384	protein_coding
FBgn0000448	3747.53	0.609463	0.0847401	7.19215	6.37811e-13	2.27826e-11	Hr3	protein_coding
FBgn0037810	1292.65	-0.901406	0.125367	-7.19014	6.47266e-13	2.30669e-11	sle	protein_coding
FBgn0035999	821.725	-0.710239	0.099021	-7.17261	7.35804e-13	2.61617e-11	CG3552	protein_coding
FBgn0261596	4178.53	-0.64798	0.0903971	-7.16815	7.6019e-13	2.69666e-11	RpS24	protein_coding
FBgn0265814	151.839	1.5434	0.216973	7.11333	1.13277e-12	3.99082e-11	lncRNA:CR44603	ncRNA
FBgn0032151	4967.74	0.724631	0.10242	7.07507	1.49372e-12	5.23854e-11	nAChRalpha6	protein_coding
FBgn0264574	9140.76	0.868379	0.122766	7.07347	1.51104e-12	5.28726e-11	Glut1	protein_coding
FBgn0260006	1012.28	-0.710055	0.100427	-7.07035	1.54543e-12	5.39537e-11	drd	protein_coding
FBgn0011224	16091.1	0.682068	0.0965281	7.066	1.5946e-12	5.55446e-11	heph	protein_coding
FBgn0264308	6859.73	0.635292	0.0899417	7.06337	1.62508e-12	5.63521e-11	CG43778	protein_coding
FBgn0270928	26007.6	0.784306	0.111044	7.06302	1.62916e-12	5.63669e-11	VAChT	protein_coding
FBgn0038820	7089.13	0.758394	0.107576	7.04983	1.79141e-12	6.18417e-11	CG4000	protein_coding
FBgn0259110	9119.71	0.82499	0.117083	7.04622	1.83846e-12	6.33244e-11	mmd	protein_coding
FBgn0004647	4381.39	0.561193	0.0796689	7.04407	1.86704e-12	6.41656e-11	N	protein_coding
FBgn0041604	2247.82	-0.538925	0.0765449	-7.04064	1.91362e-12	6.56203e-11	dlp	protein_coding
FBgn0045761	4678.28	-1.12269	0.159595	-7.03458	1.99864e-12	6.82324e-11	CHKov1	protein_coding
FBgn0033927	19132.2	-3.15353	0.448477	-7.03165	2.04111e-12	6.95286e-11	CR10102	pseudogene
FBgn0027279	11038.4	0.831166	0.118348	7.02307	2.1704e-12	7.37698e-11	l(1)G0196	protein_coding
FBgn0052432	5367.44	0.715395	0.101916	7.01947	2.22704e-12	7.55284e-11	CG32432	protein_coding
FBgn0010329	755.913	0.692299	0.0986973	7.01437	2.30991e-12	7.81672e-11	Tbh	protein_coding
FBgn0039757	10460.1	-0.73014	0.104119	-7.01254	2.34033e-12	7.90234e-11	RpS7	protein_coding
FBgn0286028	277.725	1.2249	0.174885	7.00405	2.48673e-12	8.36007e-11	lncRNA:CR46348	ncRNA
FBgn0051221	18048.3	0.696671	0.0995881	6.99552	2.6427e-12	8.86512e-11	CG31221	protein_coding
FBgn0284237	1397.07	0.663472	0.0949144	6.99022	2.74463e-12	9.18707e-11	CG46321	protein_coding
FBgn0031697	732.388	0.684832	0.0981971	6.97406	3.07926e-12	1.02626e-10	CG14024	protein_coding
FBgn0284224	3141.39	0.992235	0.142538	6.96117	3.37455e-12	1.11744e-10	CG46308	protein_coding
FBgn0030613	6388.7	0.781448	0.112391	6.95296	3.57712e-12	1.17946e-10	Rab3-GEF	protein_coding
FBgn0033005	2146.06	-0.606047	0.0871714	-6.95236	3.59232e-12	1.18194e-10	CG3107	protein_coding
FBgn0261597	6810.47	-0.683105	0.0983219	-6.94764	3.71447e-12	1.21953e-10	RpS26	protein_coding
FBgn0086778	5610.79	0.813022	0.117822	6.90045	5.18384e-12	1.69116e-10	nAChRalpha7	protein_coding
FBgn0010409	4866.29	-0.869206	0.126123	-6.89174	5.51141e-12	1.79045e-10	RpL18A	protein_coding
FBgn0013672	41837.1	-1.61562	0.234652	-6.88518	5.77129e-12	1.87094e-10	mt:ATPase6	protein_coding
FBgn0022023	3357.68	-0.699831	0.101874	-6.86957	6.43959e-12	2.08322e-10	eIF3h	protein_coding
FBgn0017545	6372.37	-0.908097	0.132297	-6.86408	6.69225e-12	2.15142e-10	RpS3A	protein_coding
FBgn0085329	31.2149	2.68205	0.391312	6.85398	7.1823e-12	2.30416e-10	CG34300	protein_coding
FBgn0035986	1518.96	-0.700276	0.102206	-6.8516	7.30308e-12	2.33804e-10	CG4022	protein_coding
FBgn0267764	26.004	3.13223	0.457436	6.84738	7.52171e-12	2.40305e-10	lncRNA:CR46095	ncRNA
FBgn0034911	3067.72	0.731269	0.106941	6.83808	8.02603e-12	2.5536e-10	GlyT	protein_coding
FBgn0003942	6449.22	-0.579961	0.0851534	-6.81078	9.70742e-12	3.08221e-10	RpS27A	protein_coding
FBgn0263392	16769.7	0.927733	0.136634	6.7899	1.12211e-11	3.54095e-10	Tet	protein_coding
FBgn0033192	6174.42	0.794675	0.117236	6.77844	1.21478e-11	3.81e-10	Corin	protein_coding
FBgn0004611	15778.4	0.911981	0.13459	6.77602	1.23531e-11	3.85872e-10	Plc21C	protein_coding
FBgn0015269	8654.2	0.679062	0.100278	6.77181	1.27179e-11	3.96464e-10	Nf1	protein_coding
FBgn0038641	3930.08	0.658691	0.0972771	6.77128	1.27644e-11	3.97112e-10	ChT	protein_coding
FBgn0261793	11558	0.572277	0.0845248	6.77052	1.28319e-11	3.98408e-10	Trf2	protein_coding
FBgn0052017	4621.34	0.523735	0.0773764	6.76866	1.29977e-11	4.02747e-10	CG32017	protein_coding
FBgn0263968	2971.91	0.913617	0.134996	6.76774	1.30807e-11	4.04507e-10	nonC	protein_coding
FBgn0003380	26583.9	0.755533	0.111861	6.75421	1.43616e-11	4.42344e-10	Sh	protein_coding
FBgn0003429	13044.4	0.773111	0.11486	6.73088	1.68635e-11	5.16312e-10	slo	protein_coding
FBgn0010411	6248.48	-0.698401	0.104002	-6.71527	1.87721e-11	5.72476e-10	RpS18	protein_coding
FBgn0026575	5537.93	0.668173	0.0995651	6.71092	1.93399e-11	5.88628e-10	hang	protein_coding
FBgn0259822	7912.8	0.813298	0.121284	6.70575	2.00372e-11	6.0865e-10	Ca-beta	protein_coding
FBgn0033154	187.941	1.30803	0.195207	6.70074	2.07362e-11	6.28645e-10	CG1850	protein_coding
FBgn0010113	10111.4	0.818038	0.122121	6.69859	2.10437e-11	6.36715e-10	hdc	protein_coding
FBgn0028697	8268.15	-0.735846	0.109966	-6.69159	2.20752e-11	6.6662e-10	RpL15	protein_coding
FBgn0035422	9754.8	-1.10332	0.164968	-6.6881	2.26083e-11	6.81384e-10	RpL28	protein_coding
FBgn0040253	62.1613	2.28405	0.342051	6.67752	2.43024e-11	7.31014e-10	Ugt35E1	protein_coding
FBgn0023096	636.009	1.27766	0.191636	6.66711	2.60888e-11	7.78678e-10	btv	protein_coding
FBgn0034138	6557.11	-0.641737	0.096286	-6.6649	2.6484e-11	7.88947e-10	RpS15	protein_coding
FBgn0001942	15858.6	-0.893435	0.134284	-6.65331	2.86579e-11	8.52061e-10	eIF4A	protein_coding
FBgn0030136	8077.06	-0.646117	0.0973099	-6.63978	3.14141e-11	9.32214e-10	RpS28b	protein_coding
FBgn0267743	148.708	-1.2579	0.189841	-6.62607	3.44732e-11	1.01907e-09	asRNA:CR46074	ncRNA
FBgn0024320	3026.58	-0.535647	0.080916	-6.61979	3.59714e-11	1.06133e-09	Npc1a	protein_coding
FBgn0035914	2009.61	0.525352	0.079383	6.61794	3.64247e-11	1.07265e-09	CG6282	protein_coding
FBgn0259201	585.485	0.69352	0.105267	6.58817	4.45286e-11	1.30631e-09	CG42305	protein_coding
FBgn0040993	585.485	0.69352	0.105267	6.58817	4.45286e-11	1.30631e-09	CG17325	protein_coding
FBgn0030616	6246.95	-0.700599	0.106387	-6.58538	4.53711e-11	1.3285e-09	RpL37a	protein_coding
FBgn0085436	34587.4	0.650297	0.0988847	6.57632	4.82238e-11	1.40404e-09	Not1	protein_coding
FBgn0264329	48.2862	2.47785	0.378007	6.55505	5.56218e-11	1.6073e-09	CG43788	protein_coding
FBgn0266680	38.2757	2.17942	0.332539	6.55388	5.60618e-11	1.61699e-09	lncRNA:CR45170	ncRNA
FBgn0267003	26.0847	2.68169	0.409532	6.54817	5.82453e-11	1.67684e-09	lncRNA:CR45447	ncRNA
FBgn0001253	1207.94	-1.07818	0.164778	-6.54325	6.01962e-11	1.72928e-09	ImpE1	protein_coding
FBgn0053543	1292.97	0.561874	0.0858739	6.54301	6.02911e-11	1.72928e-09	CG33543	protein_coding
FBgn0013810	165.133	1.66446	0.254514	6.53977	6.16138e-11	1.76394e-09	Dhc36C	protein_coding
FBgn0052282	136.75	1.36093	0.208625	6.5233	6.87749e-11	1.96167e-09	Drsl4	protein_coding
FBgn0036494	2823.22	0.630162	0.096753	6.5131	7.36169e-11	2.09205e-09	Toll-6	protein_coding
FBgn0037635	503.381	0.714776	0.10989	6.5045	7.79533e-11	2.21121e-09	CG9837	protein_coding
FBgn0017579	4346.2	-0.84686	0.130217	-6.50344	7.85028e-11	2.22271e-09	RpL14	protein_coding
FBgn0002872	392.954	-0.744364	0.114623	-6.49403	8.35684e-11	2.35749e-09	mu2	protein_coding
FBgn0002719	31765.7	1.04368	0.160897	6.48667	8.77514e-11	2.46647e-09	Men	protein_coding
FBgn0047095	229.337	-1.03528	0.159794	-6.47888	9.2406e-11	2.59258e-09	CG33939	protein_coding
FBgn0052204	951.222	0.588496	0.0908622	6.47679	9.36914e-11	2.62387e-09	CG32204	protein_coding
FBgn0035420	2332.26	0.533083	0.0825085	6.46094	1.04052e-10	2.90347e-09	hob	protein_coding
FBgn0036202	4739.64	0.585349	0.0906296	6.45869	1.05611e-10	2.93636e-09	CG6024	protein_coding
FBgn0051140	13596.8	0.785615	0.12178	6.45108	1.11055e-10	3.07665e-09	CG31140	protein_coding
FBgn0004573	918.484	0.53259	0.0826994	6.44007	1.19416e-10	3.30234e-09	5-HT7	protein_coding
FBgn0264339	1700.81	0.671107	0.104217	6.43954	1.19839e-10	3.3081e-09	CG43795	protein_coding
FBgn0000633	4106.95	0.522756	0.0814222	6.42031	1.35996e-10	3.74073e-09	CG17716	protein_coding
FBgn0033356	3542.62	-0.541975	0.0844747	-6.41583	1.4006e-10	3.84567e-09	CG8229	protein_coding
FBgn0029944	783.07	-0.748729	0.11674	-6.41365	1.42079e-10	3.89418e-09	Dok	protein_coding
FBgn0261244	3456.36	0.614194	0.0959258	6.40281	1.52545e-10	4.17363e-09	inaE	protein_coding
FBgn0002590	7427.01	-0.586375	0.0917	-6.39449	1.6108e-10	4.38382e-09	RpS5a	protein_coding
FBgn0001991	6984.92	0.988417	0.154649	6.39134	1.64434e-10	4.46721e-09	Ca-alpha1D	protein_coding
FBgn0032600	4631.43	0.577293	0.090585	6.37294	1.85434e-10	5.02006e-09	BuGZ	protein_coding
FBgn0285949	3009.52	-0.686193	0.107696	-6.37158	1.87093e-10	5.05609e-09	RpL31	protein_coding
FBgn0036870	26.3571	2.34251	0.367753	6.36981	1.89262e-10	5.10577e-09	CG14095	protein_coding
FBgn0030466	1303.06	0.56138	0.0882258	6.36299	1.97861e-10	5.32844e-09	CG15744	protein_coding
FBgn0001150	61.8587	1.84364	0.289827	6.36115	2.00248e-10	5.38331e-09	gt	protein_coding
FBgn0265638	123.791	1.95318	0.308583	6.32953	2.45911e-10	6.59939e-09	lncRNA:CR44445	ncRNA
FBgn0039528	6725.92	0.560677	0.0887533	6.31725	2.66258e-10	7.12066e-09	dsd	protein_coding
FBgn0010114	8924.18	0.587241	0.0931323	6.30544	2.87368e-10	7.67192e-09	hig	protein_coding
FBgn0263555	103.769	1.40684	0.223389	6.2977	3.02092e-10	8.0372e-09	mir-4943	pre_miRNA
FBgn0029679	34.8789	2.09008	0.333207	6.27261	3.55045e-10	9.42977e-09	CG2901	protein_coding
FBgn0034237	5944.61	-0.648837	0.10355	-6.26594	3.70571e-10	9.82523e-09	eIF3b	protein_coding
FBgn0033194	8038.84	0.532765	0.0851334	6.25801	3.89928e-10	1.0303e-08	Vps13	protein_coding
FBgn0004921	41113.6	0.776996	0.12447	6.24242	4.30864e-10	1.13652e-08	Ggamma1	protein_coding
FBgn0039300	3914.83	-0.902375	0.14504	-6.22155	4.92279e-10	1.2941e-08	RpS27	protein_coding
FBgn0085249	957.272	0.767948	0.123531	6.21666	5.07859e-10	1.33278e-08	CG34220	protein_coding
FBgn0036333	1726.72	-0.627016	0.101035	-6.20592	5.43773e-10	1.42461e-08	MICAL-like	protein_coding
FBgn0031835	12644.6	0.694169	0.112228	6.18534	6.19696e-10	1.61803e-08	CG11319	protein_coding
FBgn0267582	32.7199	2.7414	0.44347	6.18172	6.34083e-10	1.65001e-08	lncRNA:CR45922	ncRNA
FBgn0261830	20.7204	2.79032	0.451706	6.17729	6.521e-10	1.69403e-08	CG42762	protein_coding
FBgn0038606	2099.61	0.74802	0.1213	6.1667	6.97301e-10	1.80538e-08	CG15803	protein_coding
FBgn0261710	16198.8	0.890655	0.14445	6.16584	7.01084e-10	1.81213e-08	nocte	protein_coding
FBgn0267023	58.9565	-2.04997	0.333368	-6.14928	7.78358e-10	2.0085e-08	asRNA:CR45467	ncRNA
FBgn0029881	16057.6	-0.642599	0.10474	-6.1352	8.50534e-10	2.18379e-08	pigs	protein_coding
FBgn0013813	54.6694	2.16159	0.352504	6.13211	8.67211e-10	2.22291e-08	Dhc98D	protein_coding
FBgn0010051	7828.73	0.651227	0.106258	6.12873	8.85812e-10	2.26307e-08	Itpr	protein_coding
FBgn0030195	170.404	1.44743	0.236285	6.12576	9.02515e-10	2.29814e-08	CG2898	protein_coding
FBgn0267533	261.432	-1.08135	0.17659	-6.12354	9.15187e-10	2.32656e-08	asRNA:CR45873	ncRNA
FBgn0051909	63.6385	1.4393	0.235331	6.11605	9.59219e-10	2.43449e-08	CG31909	protein_coding
FBgn0267571	101.496	-1.64765	0.269483	-6.11412	9.70923e-10	2.46015e-08	lncRNA:CR45911	ncRNA
FBgn0052767	12412.3	0.610299	0.0998539	6.11192	9.84388e-10	2.49018e-08	CG32767	protein_coding
FBgn0003326	692.346	0.658054	0.107723	6.10877	1.00403e-09	2.53356e-08	sca	protein_coding
FBgn0287582	6937.81	0.958422	0.156896	6.10864	1.00482e-09	2.53356e-08	sov	protein_coding
FBgn0035262	157.192	1.59381	0.261053	6.10531	1.02603e-09	2.58282e-08	CG18171	protein_coding
FBgn0267603	61.2802	1.83804	0.301075	6.10495	1.02835e-09	2.58445e-08	lncRNA:CR45941	ncRNA
FBgn0040532	1362.52	0.832963	0.136466	6.10381	1.03572e-09	2.59873e-08	CG8369	protein_coding
FBgn0003923	189.691	1.48013	0.242739	6.09761	1.07664e-09	2.69264e-08	snRNA:U2:38ABb	snRNA
FBgn0001228	1306.21	0.777231	0.12748	6.09687	1.08165e-09	2.70081e-08	CG4456	protein_coding
FBgn0264707	7806.94	0.771646	0.126766	6.08719	1.1491e-09	2.86459e-08	RhoGEF3	protein_coding
FBgn0040099	642.271	-0.649299	0.106813	-6.07884	1.21056e-09	3.00152e-08	lectin-28C	protein_coding
FBgn0051998	7319.79	-0.44121	0.0725829	-6.0787	1.21158e-09	3.00152e-08	CG31998	protein_coding
FBgn0038930	1721.54	1.00283	0.16511	6.07374	1.24963e-09	3.09022e-08	BomT3	protein_coding
FBgn0053202	2876.47	0.465728	0.0767213	6.07039	1.27601e-09	3.14036e-08	dpr11	protein_coding
FBgn0062928	113.084	-1.23367	0.203269	-6.06914	1.28597e-09	3.15983e-08	hpRNA:CR33940	ncRNA
FBgn0032530	83.4178	1.75142	0.288766	6.0652	1.31792e-09	3.23321e-08	CG9263	protein_coding
FBgn0085432	18429.4	0.763189	0.125975	6.05827	1.37597e-09	3.35958e-08	pan	protein_coding
FBgn0044323	7992.25	0.45656	0.0754083	6.05451	1.40846e-09	3.43348e-08	Cka	protein_coding
FBgn0053527	65.9723	1.58067	0.261475	6.04521	1.49218e-09	3.63182e-08	SIFa	protein_coding
FBgn0036728	4480.85	-0.589941	0.0976029	-6.04429	1.50067e-09	3.64674e-08	UQCR-Q	protein_coding
FBgn0038934	64.1079	1.99909	0.330835	6.04256	1.51687e-09	3.68032e-08	Gld2	protein_coding
FBtr0309686_df_nrg	87.1321	1.41568	0.234366	6.0405	1.53639e-09	3.72183e-08	gene_source "FlyBase"	miRNA
FBgn0085350	1583.04	-0.745476	0.123456	-6.03838	1.55671e-09	3.76514e-08	inaF-C	protein_coding
FBgn0264793	92.188	-1.31749	0.218206	-6.03781	1.56216e-09	3.77241e-08	lncRNA:CR44023	ncRNA
FBgn0263489	425.782	0.982347	0.162864	6.03169	1.62251e-09	3.91203e-08	lncRNA:CR43604	ncRNA
FBgn0261714	29242.9	-0.746046	0.123731	-6.02958	1.64381e-09	3.95721e-08	Cpn	protein_coding
FBgn0267624	592.946	0.923942	0.153372	6.02417	1.69981e-09	4.07295e-08	lncRNA:CR45962	ncRNA
FBgn0026252	3186.77	-0.474075	0.0787938	-6.01666	1.78058e-09	4.25986e-08	msk	protein_coding
FBgn0051642	76.3302	1.39291	0.231705	6.01157	1.8374e-09	4.389e-08	CG31642	protein_coding
FBgn0037976	592.376	0.78507	0.130635	6.00965	1.85928e-09	4.43269e-08	Tk	protein_coding
FBgn0020767	6049.21	0.500778	0.0834116	6.0037	1.92871e-09	4.57875e-08	Spred	protein_coding
FBgn0004652	5405.18	0.602968	0.100509	5.99916	1.98344e-09	4.70145e-08	fru	protein_coding
FBgn0284235	18207.9	-0.710166	0.118575	-5.98916	2.10927e-09	4.97678e-08	CG46319	protein_coding
FBgn0085351	1536.55	-0.746519	0.124654	-5.98873	2.11487e-09	4.98236e-08	inaF-A	protein_coding
FBgn0283473	1373.98	-0.526388	0.0879166	-5.98736	2.13276e-09	5.01686e-08	S6KL	protein_coding
FBgn0050011	18212.5	-0.71005	0.118607	-5.98659	2.1429e-09	5.03304e-08	gem	protein_coding
FBgn0264344	117.361	1.32533	0.221669	5.97888	2.24677e-09	5.26899e-08	CG43800	protein_coding
FBgn0264502	8548.19	0.736488	0.123471	5.96486	2.44848e-09	5.73331e-08	CG43901	protein_coding
FBgn0036442	17.6832	3.11468	0.522312	5.96326	2.47258e-09	5.78097e-08	CG13473	protein_coding
FBgn0038877	13372.3	-0.77179	0.129931	-5.94001	2.85006e-09	6.63336e-08	CG3308	protein_coding
FBgn0262730	15574.4	0.567443	0.0955498	5.93871	2.87271e-09	6.67602e-08	dtn	protein_coding
FBgn0086658	451.357	1.24214	0.209302	5.9347	2.94378e-09	6.82064e-08	snoRNA:Psi28S-1180	snoRNA
FBgn0250754	5019.89	0.517715	0.0872537	5.93344	2.96644e-09	6.86285e-08	CG42232	protein_coding
FBgn0031216	10331.8	1.12226	0.189522	5.9215	3.19012e-09	7.36927e-08	Zir	protein_coding
FBgn0024733	8465.82	-0.589108	0.099561	-5.91705	3.27759e-09	7.56001e-08	RpL10	protein_coding
FBgn0260794	21502.4	0.662515	0.111995	5.9156	3.30671e-09	7.61579e-08	ctrip	protein_coding
FBgn0030505	9465.67	0.723375	0.122425	5.90873	3.44759e-09	7.89526e-08	NFAT	protein_coding
FBgn0033864	24.1765	2.6671	0.451919	5.90172	3.59735e-09	8.22381e-08	CG18368	protein_coding
FBgn0028737	2311.81	-0.911625	0.154512	-5.90004	3.63406e-09	8.29545e-08	eEF1beta	protein_coding
FBgn0053293	39.5447	1.92452	0.326384	5.89648	3.71334e-09	8.45141e-08	CG33293	protein_coding
FBgn0039887	56.0366	1.86013	0.31546	5.89655	3.71173e-09	8.45141e-08	CG2053	protein_coding
FBgn0033283	72.4399	2.14811	0.364428	5.89449	3.75852e-09	8.54163e-08	CG11635	protein_coding
FBgn0267673	30.7185	2.17032	0.368351	5.89197	3.81617e-09	8.64719e-08	lncRNA:CR46009	ncRNA
FBgn0002626	5503.29	-0.805007	0.136648	-5.89108	3.83689e-09	8.6814e-08	RpL32	protein_coding
FBgn0023023	1222.04	0.501124	0.0850826	5.88986	3.86528e-09	8.73281e-08	CRMP	protein_coding
FBgn0267052	103.223	1.1017	0.187227	5.88431	3.99715e-09	9.01755e-08	CR45496	pseudogene
FBgn0013683	49.074	-2.34942	0.399318	-5.88358	4.01489e-09	9.04434e-08	mt:ND4L	protein_coding
FBgn0040900	194.948	0.907042	0.154194	5.88249	4.04133e-09	9.09064e-08	CG17777	protein_coding
FBgn0030625	1109.73	0.677137	0.115153	5.88034	4.09427e-09	9.19631e-08	CG5877	protein_coding
FBgn0267103	97.2152	1.72211	0.293072	5.87608	4.20087e-09	9.40836e-08	lncRNA:CR45543	ncRNA
FBgn0266348	146.112	0.957175	0.162948	5.87413	4.25077e-09	9.49257e-08	lncRNA:CR44997	ncRNA
FBgn0025836	4769.01	0.477336	0.081259	5.87426	4.24736e-09	9.49257e-08	RhoGAP1A	protein_coding
FBgn0260742	1143.22	0.765802	0.130442	5.87082	4.33647e-09	9.66996e-08	CG12213	protein_coding
FBgn0036250	77.3273	1.41375	0.241337	5.85798	4.68545e-09	1.0418e-07	Ir68b	protein_coding
FBgn0266916	398.876	-0.997257	0.170263	-5.85717	4.70823e-09	1.04536e-07	Cenp-C	protein_coding
FBgn0013674	381405	-1.42936	0.24467	-5.84197	5.15859e-09	1.14371e-07	mt:CoI	protein_coding
FBgn0003091	4758.8	0.464598	0.0795401	5.84105	5.18719e-09	1.1484e-07	Pkc53E	protein_coding
FBgn0039544	696.403	-0.744822	0.127775	-5.82916	5.5706e-09	1.22976e-07	CG12877	protein_coding
FBgn0033912	4262.87	-0.773233	0.132713	-5.82636	5.66499e-09	1.24881e-07	RpS23	protein_coding
FBgn0085382	2972.3	0.435539	0.074776	5.82458	5.72563e-09	1.26037e-07	CG34353	protein_coding
FBgn0039359	3230.2	-0.671404	0.115379	-5.81911	5.91616e-09	1.30046e-07	RpL27	protein_coding
FBgn0025390	5551.58	-0.606287	0.104211	-5.81787	5.96036e-09	1.30831e-07	Mur2B	protein_coding
FBgn0085395	1538.15	0.681243	0.117234	5.81096	6.21174e-09	1.36155e-07	Shawl	protein_coding
FBgn0267570	69.4496	-1.96153	0.33761	-5.81005	6.24551e-09	1.36701e-07	lncRNA:CR45910	ncRNA
FBgn0082957	249.879	1.3039	0.224441	5.80955	6.26406e-09	1.36913e-07	snoRNA:Psi28S-3405d	snoRNA
FBgn0266590	264.18	-0.847378	0.146129	-5.79885	6.67694e-09	1.45525e-07	lncRNA:CR45115	ncRNA
FBgn0287603	630.799	0.85207	0.147046	5.79457	6.84982e-09	1.49083e-07	lncRNA:CR46472	ncRNA
FBgn0286781	4756.28	-0.877522	0.151499	-5.79224	6.94519e-09	1.50945e-07	cass	protein_coding
FBgn0032470	83.029	1.49178	0.258174	5.77819	7.55095e-09	1.6342e-07	Ttc30	protein_coding
FBgn0051451	18805.6	0.699469	0.121123	5.77485	7.70238e-09	1.66464e-07	lncRNA:CR31451	ncRNA
FBgn0266757	3500.96	0.959711	0.166204	5.77431	7.727e-09	1.66763e-07	mfr	protein_coding
FBgn0051708	607.26	0.608361	0.105523	5.76519	8.15649e-09	1.75786e-07	DIP-zeta	protein_coding
FBgn0285917	12566.8	0.719529	0.125007	5.75591	8.61778e-09	1.85469e-07	sbb	protein_coding
FBgn0031881	278.177	-0.744543	0.129363	-5.75544	8.64142e-09	1.85718e-07	MME1	protein_coding
FBgn0033458	195.574	-0.860068	0.149447	-5.755	8.66443e-09	1.85954e-07	Lime	protein_coding
FBgn0284234	1235.92	0.629849	0.109459	5.75421	8.70485e-09	1.86562e-07	CG46318	protein_coding
FBgn0023518	3172.58	0.603611	0.104972	5.75023	8.91213e-09	1.90739e-07	trr	protein_coding
FBgn0043534	981.028	-0.617986	0.107481	-5.74975	8.93765e-09	1.91021e-07	Obp57b	protein_coding
FBgn0003279	15319.7	-0.818435	0.14245	-5.74543	9.1685e-09	1.95683e-07	RpL4	protein_coding
FBgn0038980	2863.66	0.566834	0.0987392	5.74072	9.42735e-09	2.0093e-07	Octbeta1R	protein_coding
FBgn0287586	1572.58	-0.436578	0.0760579	-5.74008	9.46342e-09	2.01421e-07	CG46456	protein_coding
FBgn0031294	154174	0.967352	0.168561	5.73889	9.5297e-09	2.02552e-07	IA-2	protein_coding
FBgn0284245	68954.5	-0.922168	0.160775	-5.73577	9.70701e-09	2.05754e-07	eEF1alpha1	protein_coding
FBgn0086694	1499.29	0.45497	0.0793268	5.73538	9.72941e-09	2.05946e-07	Bre1	protein_coding
FBgn0037130	1241.4	0.469314	0.0818925	5.73085	9.99273e-09	2.1123e-07	Syn1	protein_coding
FBgn0035151	220.252	-0.82054	0.143234	-5.72867	1.01222e-08	2.13382e-07	CG17129	protein_coding
FBgn0010198	3202.31	-0.534929	0.0934195	-5.7261	1.02768e-08	2.16346e-07	RpS15Aa	protein_coding
FBgn0032395	1215.9	0.696431	0.121699	5.72257	1.04922e-08	2.2028e-07	Wdr81	protein_coding
FBgn0021796	2880.39	0.47285	0.0826377	5.72196	1.053e-08	2.20773e-07	Tor	protein_coding
FBgn0000352	1602.71	0.455783	0.0797405	5.71584	1.09166e-08	2.28567e-07	cos	protein_coding
FBgn0032987	6790.82	-0.589622	0.103179	-5.71455	1.09991e-08	2.29984e-07	RpL21	protein_coding
FBgn0250910	1450.51	0.730784	0.128011	5.70875	1.13811e-08	2.37327e-07	Octbeta3R	protein_coding
FBgn0029843	780.963	0.59342	0.103987	5.70668	1.15198e-08	2.39896e-07	Nep1	protein_coding
FBgn0036544	4792.69	0.515075	0.0902886	5.70476	1.16508e-08	2.42296e-07	sff	protein_coding
FBgn0035495	14465.1	0.634617	0.111275	5.70312	1.17634e-08	2.44308e-07	CG14989	protein_coding
FBgn0259242	1505.64	0.697393	0.12242	5.69671	1.2214e-08	2.53326e-07	CG42340	protein_coding
FBgn0050419	938.246	0.588047	0.103256	5.69504	1.23345e-08	2.55138e-07	CG30419	protein_coding
FBgn0050323	91.7022	1.68051	0.295133	5.69407	1.24048e-08	2.5625e-07	CG30323	protein_coding
FBgn0016031	1600.66	-0.43408	0.076238	-5.69374	1.24286e-08	2.56397e-07	lama	protein_coding
FBgn0022959	8477.73	-0.621787	0.109224	-5.69278	1.24987e-08	2.575e-07	yps	protein_coding
FBgn0039688	14929	0.66807	0.117454	5.68793	1.28589e-08	2.64214e-07	Kul	protein_coding
FBgn0000038	3950.85	0.499172	0.0878209	5.68398	1.31595e-08	2.70032e-07	nAChRbeta1	protein_coding
FBgn0002645	5176.25	-0.678762	0.119462	-5.68181	1.3328e-08	2.73127e-07	Map205	protein_coding
FBgn0039229	2283.46	0.856279	0.150823	5.67738	1.36772e-08	2.79171e-07	Saf-B	protein_coding
FBgn0287613	43.8938	1.76172	0.310357	5.67643	1.37536e-08	2.80359e-07	lncRNA:CR46482	ncRNA
FBgn0286785	2040.82	-0.548006	0.0966352	-5.67087	1.42076e-08	2.89231e-07	scb	protein_coding
FBgn0024277	14968.6	0.564735	0.0996279	5.66844	1.44104e-08	2.92972e-07	trio	protein_coding
FBgn0261041	4858.01	0.553034	0.0975712	5.66801	1.44467e-08	2.93325e-07	stj	protein_coding
FBgn0002563	981.084	0.670058	0.11828	5.66502	1.47007e-08	2.97741e-07	Lsp1beta	protein_coding
FBgn0032208	17917.6	0.461972	0.0815485	5.665	1.47028e-08	2.97741e-07	Ufd4	protein_coding
FBgn0014007	2866.68	-0.454459	0.080284	-5.66064	1.5081e-08	3.05e-07	Ptp69D	protein_coding
FBgn0261831	22.083	3.31037	0.58559	5.65305	1.57626e-08	3.17951e-07	CG42763	protein_coding
FBgn0005533	4792.61	-0.731376	0.129419	-5.65121	1.59322e-08	3.20953e-07	RpS17	protein_coding
FBgn0260938	9461.75	0.633445	0.112104	5.65049	1.59988e-08	3.21873e-07	tay	protein_coding
FBgn0283499	7771.9	0.595561	0.105424	5.64918	1.61211e-08	3.23913e-07	InR	protein_coding
FBgn0005593	6688.87	-0.705953	0.124975	-5.64877	1.61603e-08	3.24278e-07	RpL7	protein_coding
FBgn0085380	1769.33	0.468086	0.0828956	5.6467	1.63561e-08	3.27781e-07	CG34351	protein_coding
FBgn0027544	805.235	-0.878031	0.15558	-5.64359	1.66541e-08	3.32457e-07	CG2217	protein_coding
FBgn0261704	805.235	-0.878031	0.15558	-5.64359	1.66541e-08	3.32457e-07	CG42740	protein_coding
FBgn0035171	1495.48	0.582118	0.103173	5.64216	1.67929e-08	3.34796e-07	CG12502	protein_coding
FBgn0266206	33.6441	2.09942	0.37236	5.63815	1.71889e-08	3.41807e-07	lncRNA:CR44901	ncRNA
FBgn0285948	4393.49	-0.726709	0.128917	-5.63701	1.73025e-08	3.43622e-07	RpL27A	protein_coding
FBgn0284247	3430.96	0.707538	0.125565	5.63484	1.75218e-08	3.47531e-07	ds	protein_coding
FBgn0086348	439.171	-0.674185	0.11967	-5.63369	1.76399e-08	3.49423e-07	se	protein_coding
FBgn0036448	5640.45	-0.453522	0.0805734	-5.62869	1.81589e-08	3.58324e-07	mop	protein_coding
FBgn0052452	325.422	-0.660933	0.117593	-5.6205	1.904e-08	3.75232e-07	CG32452	protein_coding
FBgn0004514	438.956	0.617107	0.109843	5.6181	1.93068e-08	3.80003e-07	Oct-TyrR	protein_coding
FBgn0011596	288.266	1.06146	0.189206	5.61006	2.02254e-08	3.97577e-07	fzo	protein_coding
FBgn0025582	1385.46	-0.730813	0.130993	-5.57904	2.4185e-08	4.73603e-07	eIF3e	protein_coding
FBgn0024244	511.523	-0.604721	0.108436	-5.57678	2.45006e-08	4.78568e-07	drm	protein_coding
FBgn0000719	2184.02	-0.502694	0.0901569	-5.57577	2.46437e-08	4.80754e-07	fog	protein_coding
FBgn0037811	303.509	-0.838081	0.150315	-5.57549	2.46829e-08	4.80911e-07	CG12592	protein_coding
FBgn0030364	840.283	-0.612563	0.109935	-5.57206	2.51747e-08	4.8931e-07	Lsm12a	protein_coding
FBgn0263457	329.682	-0.944856	0.169571	-5.57204	2.51774e-08	4.8931e-07	asRNA:CR43480	ncRNA
FBgn0040294	637.036	-0.521397	0.0936306	-5.56866	2.56706e-08	4.98075e-07	POSH	protein_coding
FBgn0262018	2232.24	0.672755	0.120814	5.56851	2.56929e-08	4.98075e-07	CadN2	protein_coding
FBgn0261649	4417	0.607198	0.109054	5.56787	2.57869e-08	4.99269e-07	tinc	protein_coding
FBgn0037004	50.5198	1.89874	0.341116	5.56626	2.60261e-08	5.03269e-07	CG17637	protein_coding
FBgn0284230	9847.15	-0.510548	0.0919822	-5.55051	2.84841e-08	5.50111e-07	CG46314	protein_coding
FBgn0085383	2994.17	0.497491	0.0897824	5.54107	3.00621e-08	5.7986e-07	CG34354	protein_coding
FBgn0260812	8555.62	-0.701357	0.126602	-5.53985	3.0273e-08	5.83199e-07	inaF-D	protein_coding
FBgn0026314	82.1074	1.82073	0.328952	5.53494	3.11343e-08	5.99043e-07	Ugt35B1	protein_coding
FBgn0033090	80.6725	1.14863	0.207707	5.53005	3.20142e-08	6.15206e-07	CG15909	protein_coding
FBgn0011589	791.614	0.696303	0.125959	5.52801	3.23883e-08	6.21622e-07	Elk	protein_coding
FBgn0041181	2240.73	-0.43045	0.0778737	-5.52755	3.24736e-08	6.21712e-07	Tep3	protein_coding
FBgn0030317	8013.83	-0.608313	0.110086	-5.52579	3.28015e-08	6.27213e-07	CG1561	protein_coding
FBgn0052529	13473.1	0.807588	0.146191	5.52419	3.31015e-08	6.32166e-07	Hers	protein_coding
FBgn0028943	33.9179	1.8112	0.328001	5.52193	3.3529e-08	6.39537e-07	CG15638	protein_coding
FBgn0000100	9103.22	-0.848291	0.153714	-5.51862	3.41681e-08	6.50924e-07	RpLP0	protein_coding
FBgn0086683	609.682	-0.623474	0.112991	-5.51791	3.43048e-08	6.52722e-07	Spf45	protein_coding
FBgn0086675	15170.4	0.547845	0.0993307	5.51537	3.48047e-08	6.61418e-07	fne	protein_coding
FBgn0033403	3709.05	0.564579	0.102474	5.50947	3.59912e-08	6.83125e-07	CG13739	protein_coding
FBgn0010109	325.68	1.96342	0.356819	5.50258	3.7428e-08	7.08652e-07	dpn	protein_coding
FBgn0278598	288.428	-0.704078	0.128158	-5.49382	3.9334e-08	7.41102e-07	lncRNA:CR46268	ncRNA
FBgn0085734	101.656	1.31914	0.240206	5.49173	3.98021e-08	7.49008e-07	CR40450	pseudogene
FBgn0000037	3847.87	0.606413	0.110459	5.48994	4.02072e-08	7.5571e-07	mAChR-A	protein_coding
FBgn0039266	2866.14	-0.532707	0.0970722	-5.48773	4.07123e-08	7.64272e-07	CG11791	protein_coding
FBgn0040696	621.155	0.587341	0.107155	5.48121	4.2242e-08	7.92024e-07	CG18675	protein_coding
FBgn0013673	57.2928	-1.76669	0.322379	-5.48017	4.24917e-08	7.95739e-07	mt:ATPase8	protein_coding
FBgn0038866	159.367	1.46949	0.269304	5.45663	4.85245e-08	9.06515e-07	CG5810	protein_coding
FBgn0065076	2203.68	0.909739	0.166864	5.45198	4.98131e-08	9.29463e-07	snoRNA:185	snoRNA
FBgn0000370	14317.8	-0.542662	0.0995772	-5.44966	5.04663e-08	9.40513e-07	crc	protein_coding
FBgn0025674	894.294	-0.46861	0.0860147	-5.44803	5.09311e-08	9.4689e-07	CycK	protein_coding
FBgn0037248	1111.59	-0.752276	0.138231	-5.44216	5.26381e-08	9.77447e-07	srl	protein_coding
FBgn0015925	192.185	-0.794893	0.146099	-5.4408	5.30418e-08	9.8376e-07	csul	protein_coding
FBgn0267322	114.708	1.20387	0.221299	5.44001	5.32763e-08	9.86922e-07	lncRNA:CR45758	ncRNA
FBgn0036592	26.0476	2.71302	0.49896	5.43735	5.40783e-08	1.00058e-06	CG13049	protein_coding
FBgn0024248	2202.19	-0.427942	0.07882	-5.42936	5.65571e-08	1.04519e-06	chico	protein_coding
FBgn0083950	3710.26	0.546598	0.100689	5.42855	5.68127e-08	1.04866e-06	side-VI	protein_coding
FBgn0033108	3506.01	0.434515	0.0800515	5.42795	5.7006e-08	1.05067e-06	CG15236	protein_coding
FBgn0050158	1149.92	0.660894	0.121761	5.42778	5.70582e-08	1.05067e-06	CG30158	protein_coding
FBgn0030838	1545	-0.510237	0.094013	-5.42731	5.72106e-08	1.05223e-06	CG5445	protein_coding
FBgn0287210	962.29	-0.446685	0.0823314	-5.42545	5.78084e-08	1.06069e-06	CG46440	protein_coding
FBgn0002914	962.29	-0.446685	0.0823314	-5.42545	5.78084e-08	1.06069e-06	Myb	protein_coding
FBgn0261929	1160.07	0.629617	0.116083	5.42384	5.83311e-08	1.06901e-06	5-HT2B	protein_coding
FBgn0263445	114.965	-1.16247	0.214496	-5.41954	5.97534e-08	1.09378e-06	asRNA:CR43468	ncRNA
FBgn0033863	31.0682	2.3879	0.441997	5.40252	6.57103e-08	1.19714e-06	CG13337	protein_coding
FBgn0286213	1529.72	-0.734373	0.136263	-5.38939	7.06978e-08	1.28346e-06	RpS12	protein_coding
FBgn0260793	8154.36	0.538531	0.0999746	5.38668	7.17698e-08	1.30139e-06	2mit	protein_coding
FBgn0036789	409.564	0.698464	0.129827	5.37997	7.44985e-08	1.34928e-06	AstC-R2	protein_coding
FBgn0033919	7592.33	-0.867529	0.16126	-5.3797	7.46114e-08	1.34974e-06	CG8547	protein_coding
FBgn0259918	9023.9	-0.688865	0.128262	-5.37075	7.84081e-08	1.41676e-06	inaF-B	protein_coding
FBgn0036000	316.799	-0.629063	0.117163	-5.3691	7.91305e-08	1.42814e-06	CG3434	protein_coding
FBgn0003089	191.049	1.00365	0.186939	5.36885	7.92401e-08	1.42845e-06	pip	protein_coding
FBgn0031816	533.369	-0.640672	0.119447	-5.36366	8.15506e-08	1.46839e-06	Rchy1	protein_coding
FBgn0027339	40863.7	0.644756	0.12041	5.35468	8.57079e-08	1.54144e-06	jim	protein_coding
FBgn0260749	2275.41	-0.567116	0.105929	-5.35376	8.61456e-08	1.54751e-06	Utx	protein_coding
FBgn0032404	278.638	-0.736095	0.137524	-5.35249	8.67512e-08	1.55658e-06	RpL7-like	protein_coding
FBgn0085193	278.543	-0.736117	0.137634	-5.34836	8.87559e-08	1.5907e-06	CG34164	protein_coding
FBgn0050055	505.933	-0.709516	0.132706	-5.34654	8.965e-08	1.60486e-06	lncRNA:CR30055	ncRNA
FBgn0051774	2033.88	0.541252	0.101362	5.33977	9.3067e-08	1.6641e-06	fred	protein_coding
FBgn0034968	5950.97	-0.818262	0.153501	-5.33065	9.786e-08	1.74575e-06	RpL12	protein_coding
FBgn0037166	6088.57	-0.498236	0.0934738	-5.33022	9.80934e-08	1.7479e-06	CG11426	protein_coding
FBgn0030017	935.488	0.601618	0.112967	5.32562	1.0061e-07	1.78862e-06	CG2278	protein_coding
FBgn0014396	4058.47	0.504362	0.0947043	5.32565	1.00591e-07	1.78862e-06	tim	protein_coding
FBgn0015765	427.41	-0.592367	0.111257	-5.32429	1.01346e-07	1.79756e-06	p38a	protein_coding
FBgn0011817	8570.8	0.440022	0.0827006	5.32066	1.0339e-07	1.83059e-06	nmo	protein_coding
FBgn0003159	4352.52	-0.563251	0.105916	-5.31792	1.04962e-07	1.85529e-06	CG2841	protein_coding
FBgn0037454	47.0713	2.16603	0.407454	5.31602	1.06063e-07	1.8726e-06	CG1137	protein_coding
FBgn0263397	23482.5	0.48211	0.0908915	5.30424	1.13145e-07	1.99537e-06	Ih	protein_coding
FBgn0020660	2814.29	-0.492927	0.0929478	-5.30326	1.13751e-07	2.00375e-06	eIF4B	protein_coding
FBgn0016726	4195.07	-0.526305	0.099253	-5.30266	1.14126e-07	2.00807e-06	RpL29	protein_coding
FBgn0036451	12564.6	0.678347	0.128021	5.29872	1.16615e-07	2.0472e-06	Helz	protein_coding
FBgn0037351	11405.1	-0.648903	0.122482	-5.29794	1.17119e-07	2.05371e-06	RpL13A	protein_coding
FBgn0026372	11326.5	-0.780392	0.147316	-5.29741	1.17455e-07	2.05725e-06	RpL23A	protein_coding
FBgn0030054	573.503	-0.821658	0.155125	-5.29675	1.17879e-07	2.06234e-06	Caf1-180	protein_coding
FBgn0264307	10690.7	0.535941	0.101361	5.28743	1.24045e-07	2.16777e-06	orb2	protein_coding
FBgn0000810	998.2	-0.465032	0.0880382	-5.28216	1.27669e-07	2.22858e-06	fs(1)K10	protein_coding
FBgn0083121	820.078	-0.672756	0.127381	-5.28146	1.2816e-07	2.23461e-06	Uhg7	ncRNA
FBgn0264432	400.46	0.585503	0.110977	5.27592	1.32095e-07	2.29803e-06	CG43850	protein_coding
FBgn0263554	126.931	1.11325	0.211482	5.26404	1.40927e-07	2.44641e-06	mir-4952	pre_miRNA
FBgn0025726	47612.9	0.67334	0.127914	5.26402	1.40941e-07	2.44641e-06	unc-13	protein_coding
FBgn0261599	4845.14	-0.670055	0.127483	-5.25605	1.47183e-07	2.54913e-06	RpS29	protein_coding
FBgn0035388	2376.09	-0.365271	0.0694954	-5.25604	1.47189e-07	2.54913e-06	CG2162	protein_coding
FBgn0285950	4901.06	-0.738289	0.140582	-5.25166	1.50737e-07	2.60473e-06	RpL19	protein_coding
FBgn0004189	217.09	1.09416	0.208703	5.24266	1.58278e-07	2.72893e-06	snRNA:U6:96Ab	snRNA
FBgn0267519	50635.5	-1.40101	0.267281	-5.24169	1.59108e-07	2.74018e-06	28SrRNA-Psi:CR45859	pseudogene
FBgn0024944	1190.7	0.489312	0.0934101	5.23832	1.62048e-07	2.78769e-06	Oamb	protein_coding
FBgn0262126	3856.95	-0.498543	0.0952359	-5.23481	1.6515e-07	2.8379e-06	Sec24CD	protein_coding
FBgn0027654	10010.7	0.58549	0.111939	5.23045	1.69098e-07	2.90228e-06	jdp	protein_coding
FBgn0261086	809.835	0.576975	0.110315	5.23026	1.69273e-07	2.90228e-06	Syt14	protein_coding
FBgn0000504	2709.2	0.666755	0.127487	5.23	1.69515e-07	2.90319e-06	dsx	protein_coding
FBgn0015400	4504.72	0.527763	0.100923	5.22934	1.70118e-07	2.91029e-06	kek2	protein_coding
FBgn0262737	49809.7	0.573521	0.109678	5.22912	1.70319e-07	2.91051e-06	mub	protein_coding
FBgn0260941	6012.42	0.532753	0.101891	5.22867	1.70738e-07	2.91444e-06	app	protein_coding
FBgn0052694	5028.16	-0.481497	0.0922213	-5.22111	1.77856e-07	3.03259e-06	CG32694	protein_coding
FBgn0004188	224.947	1.14106	0.218716	5.21709	1.81752e-07	3.09561e-06	snRNA:U6:96Aa	snRNA
FBgn0266354	7203.07	0.485125	0.0930319	5.21461	1.84208e-07	3.13398e-06	CG45002	protein_coding
FBgn0046696	11104.3	-1.57355	0.302072	-5.20921	1.89646e-07	3.21939e-06	RNaseP:RNA	ncRNA
FBgn0083058	630.614	0.517895	0.0994274	5.20878	1.90091e-07	3.22341e-06	snoRNA:Psi18S-1086	snoRNA
FBgn0085414	6198.52	0.514309	0.0987741	5.20692	1.92e-07	3.2522e-06	dpr12	protein_coding
FBgn0051814	620.79	0.511471	0.0983936	5.19822	2.01207e-07	3.40441e-06	DIP-kappa	protein_coding
FBgn0022710	8947.85	0.677909	0.130582	5.19144	2.08678e-07	3.52696e-06	Ac13E	protein_coding
FBgn0030243	5913.99	0.525566	0.101272	5.18965	2.10686e-07	3.5531e-06	CG2186	protein_coding
FBgn0036112	19.3076	2.28439	0.440962	5.18046	2.21335e-07	3.72456e-06	CG14147	protein_coding
FBgn0038418	450.634	-0.595624	0.115044	-5.17738	2.25025e-07	3.77841e-06	pad	protein_coding
FBgn0262887	188.004	-0.922077	0.178174	-5.17515	2.27728e-07	3.81964e-06	lncRNA:CR43242	ncRNA
FBgn0036713	298.334	0.965067	0.186617	5.17138	2.32374e-07	3.89334e-06	Mip	protein_coding
FBgn0011284	7492.23	-0.731728	0.141572	-5.16858	2.35881e-07	3.94781e-06	RpS4	protein_coding
FBgn0085256	1295.68	1.63272	0.316135	5.16461	2.40936e-07	4.02805e-06	CG34227	protein_coding
FBgn0015218	3820.68	-0.42993	0.0832918	-5.16173	2.44673e-07	4.08609e-06	eIF4E1	protein_coding
FBgn0015756	2706.75	-0.643274	0.124707	-5.1583	2.49208e-07	4.15284e-06	RpL9	protein_coding
FBgn0086855	451.54	-0.56226	0.109079	-5.15463	2.54127e-07	4.23024e-06	CG17078	protein_coding
FBgn0030276	6474.34	-0.452366	0.08782	-5.15105	2.5903e-07	4.29794e-06	Dlic	protein_coding
FBgn0032587	3623.48	0.719491	0.140075	5.13646	2.79962e-07	4.63529e-06	CG5953	protein_coding
FBgn0064227	440.463	0.704748	0.137215	5.13609	2.80509e-07	4.63797e-06	Rdh	protein_coding
FBgn0033484	8285.26	0.633219	0.123292	5.13595	2.80725e-07	4.63797e-06	CG2269	protein_coding
FBgn0036505	1100.16	-0.441169	0.0859657	-5.13192	2.86795e-07	4.73319e-06	CG7945	protein_coding
FBgn0026086	7956.13	0.488782	0.0955314	5.11645	3.11342e-07	5.12188e-06	Adar	protein_coding
FBgn0036111	7346.58	-0.446585	0.0873592	-5.11205	3.18675e-07	5.23136e-06	Aps	protein_coding
FBgn0020618	11176.8	-0.746892	0.14627	-5.10627	3.28575e-07	5.38815e-06	Rack1	protein_coding
FBgn0267521	6552.81	-1.75971	0.3448	-5.10357	3.33308e-07	5.45996e-06	18SrRNA-Psi:CR45861	pseudogene
FBgn0035142	32752.3	0.633323	0.124249	5.09719	3.44732e-07	5.64111e-06	Hipk	protein_coding
FBgn0263660	487.24	-1.10398	0.216684	-5.09489	3.48935e-07	5.70384e-06	lncRNA:CR43651	ncRNA
FBgn0029785	4467.16	-0.579981	0.11402	-5.08666	3.64429e-07	5.95079e-06	RpL35	protein_coding
FBgn0036305	1332.62	-0.497896	0.0980106	-5.08002	3.77393e-07	6.15598e-06	CG10984	protein_coding
FBgn0261592	10035.1	-0.813728	0.1602	-5.07947	3.78497e-07	6.16746e-06	RpS6	protein_coding
FBgn0267488	4775.54	-0.423994	0.0835108	-5.07712	3.83198e-07	6.23747e-06	Mcr	protein_coding
FBgn0041775	8271.67	-0.430937	0.0849839	-5.07081	3.9612e-07	6.43424e-06	tral	protein_coding
FBgn0030886	199.977	0.913896	0.18022	5.07101	3.95705e-07	6.43424e-06	CG12672	protein_coding
FBgn0086672	375.476	1.03322	0.203802	5.06971	3.98426e-07	6.45133e-06	snoRNA:Or-aca5	snoRNA
FBgn0051759	180.449	0.864179	0.170571	5.06638	4.05461e-07	6.55835e-06	CG31759	protein_coding
FBgn0031384	1998.98	0.402048	0.0793706	5.06545	4.07438e-07	6.58344e-06	CG4238	protein_coding
FBgn0260234	1865.97	-0.736382	0.145513	-5.06058	4.17988e-07	6.73275e-06	Xport-B	protein_coding
FBgn0015245	3650.31	0.51917	0.102709	5.05476	4.30937e-07	6.92686e-06	Hsp60A	protein_coding
FBgn0014011	2097.21	-0.416759	0.0824853	-5.05253	4.35995e-07	6.9936e-06	Rac2	protein_coding
FBgn0038749	1863.74	-0.735954	0.145715	-5.05063	4.40351e-07	7.05614e-06	Xport-A	protein_coding
FBgn0065107	134.031	1.51703	0.300448	5.04921	4.43634e-07	7.094e-06	snmRNA:128	ncRNA
FBgn0031655	311.222	0.754088	0.149343	5.04936	4.43281e-07	7.094e-06	Marcal1	protein_coding
FBgn0267987	31.4444	2.04647	0.405651	5.0449	4.5376e-07	7.24841e-06	lncRNA:CR46254	ncRNA
FBgn0284223	2790.66	0.587987	0.11662	5.04191	4.60914e-07	7.35509e-06	CG46307	protein_coding
FBgn0278604	498.864	-0.506847	0.100566	-5.03993	4.65698e-07	7.42374e-06	dmt	protein_coding
FBgn0052547	571.054	0.570599	0.113232	5.03922	4.67425e-07	7.44359e-06	CG32547	protein_coding
FBgn0083012	143.287	1.65278	0.328523	5.03094	4.88077e-07	7.76445e-06	snoRNA:Psi28S-1135a	snoRNA
FBgn0029768	1451.18	0.40812	0.0812121	5.02536	5.02494e-07	7.98556e-06	SPR	protein_coding
FBgn0265590	269.562	-0.663036	0.132063	-5.02062	5.15058e-07	8.17681e-06	lncRNA:CR44417	ncRNA
FBgn0029897	4355.33	-0.687576	0.137088	-5.01558	5.2874e-07	8.38539e-06	RpL17	protein_coding
FBgn0032138	3808.4	-0.653437	0.13031	-5.0145	5.31724e-07	8.42405e-06	CG4364	protein_coding
FBgn0266777	90.4445	-1.12894	0.225399	-5.00861	5.48239e-07	8.67679e-06	lncRNA:CR45242	ncRNA
FBgn0082961	60.0169	1.44742	0.289016	5.00811	5.49682e-07	8.69072e-06	snoRNA:Psi28S-3385b	snoRNA
FBgn0051638	1141.23	0.43276	0.0864185	5.00773	5.50766e-07	8.69895e-06	CG31638	protein_coding
FBgn0263461	97.9372	1.60545	0.320623	5.00729	5.52009e-07	8.70966e-06	snoRNA:CG32479-a	snoRNA
FBgn0016061	3469.32	0.516848	0.103256	5.00548	5.57221e-07	8.78292e-06	side	protein_coding
FBgn0035711	139.168	-0.945769	0.189005	-5.00392	5.61753e-07	8.8363e-06	CG8519	protein_coding
FBgn0085753	49657.4	-1.37623	0.27539	-4.99739	5.81129e-07	9.13177e-06	28SrRNA-Psi:CR40596	pseudogene
FBgn0265347	18.0563	2.73681	0.548117	4.99312	5.94122e-07	9.32645e-06	lncRNA:CR44301	ncRNA
FBgn0031696	1198.51	-0.412738	0.0827371	-4.98855	6.08349e-07	9.52072e-06	Bub1	protein_coding
FBgn0038476	1526.76	-0.481683	0.0967615	-4.97805	6.42296e-07	1.00215e-05	kuk	protein_coding
FBgn0010414	814.686	0.593515	0.119233	4.97776	6.43254e-07	1.00263e-05	SerT	protein_coding
FBgn0051320	226.998	0.944491	0.189907	4.97345	6.57727e-07	1.02312e-05	HEATR2	protein_coding
FBgn0013325	2791.9	-0.58611	0.117844	-4.97361	6.5719e-07	1.02312e-05	RpL11	protein_coding
FBgn0036900	1550.65	-0.6677	0.134416	-4.96743	6.7847e-07	1.05327e-05	CG8765	protein_coding
FBgn0031850	3314	-0.465626	0.0937816	-4.965	6.87004e-07	1.06544e-05	Tsp	protein_coding
FBgn0263706	4807.9	0.565388	0.113907	4.9636	6.91999e-07	1.07211e-05	CG43658	protein_coding
FBgn0031214	168.336	1.04759	0.211349	4.9567	7.17003e-07	1.10862e-05	CG11374	protein_coding
FBgn0261283	6239.46	0.40496	0.0818124	4.94986	7.42671e-07	1.14716e-05	SREBP	protein_coding
FBgn0265988	7823.51	0.643258	0.13	4.94814	7.49248e-07	1.15525e-05	mv	protein_coding
FBgn0259221	6270.03	0.45532	0.0920418	4.94688	7.54115e-07	1.16135e-05	ATP8A	protein_coding
FBgn0034644	6140.85	0.663432	0.134196	4.94377	7.66263e-07	1.17888e-05	CG10082	protein_coding
FBgn0042177	1691.44	-0.676529	0.136868	-4.94294	7.69533e-07	1.18274e-05	Arts	protein_coding
FBgn0030474	690.355	-0.43507	0.088024	-4.94263	7.70758e-07	1.18344e-05	CG15747	protein_coding
FBgn0262869	5502.15	0.536383	0.108555	4.94111	7.76775e-07	1.19149e-05	Gfrl	protein_coding
FBgn0034070	8857.8	0.358739	0.0726968	4.93473	8.02632e-07	1.22993e-05	SP2353	protein_coding
FBgn0031313	1861.97	0.585072	0.118648	4.93116	8.17419e-07	1.25011e-05	CG5080	protein_coding
FBgn0034920	1266.1	-0.413326	0.0838237	-4.93089	8.1856e-07	1.25061e-05	CG5597	protein_coding
FBgn0003165	18289.2	0.46502	0.0943387	4.92926	8.25398e-07	1.25981e-05	pum	protein_coding
FBgn0031698	11008.6	0.45167	0.091636	4.92896	8.26686e-07	1.26053e-05	Ncoa6	protein_coding
FBgn0265629	68.1632	1.58511	0.321703	4.92723	8.34026e-07	1.27047e-05	CG44437	protein_coding
FBgn0039089	1346.19	0.424991	0.0863755	4.92027	8.64235e-07	1.31519e-05	beat-IV	protein_coding
FBgn0002878	365.286	-0.603405	0.122644	-4.91996	8.65621e-07	1.316e-05	mus101	protein_coding
FBgn0085339	355.408	-1.08787	0.221164	-4.91883	8.70652e-07	1.32105e-05	CG34310	protein_coding
FBgn0264301	39.6278	1.95569	0.39758	4.91899	8.69927e-07	1.32105e-05	CG43779	protein_coding
FBgn0086706	4452.38	-0.784708	0.159673	-4.91448	8.90205e-07	1.34939e-05	pix	protein_coding
FBgn0029687	8530.36	-0.506661	0.103227	-4.90823	9.19024e-07	1.3917e-05	Vap33	protein_coding
FBgn0086904	6331.56	-0.47522	0.0968378	-4.90739	9.22982e-07	1.39633e-05	Nacalpha	protein_coding
FBgn0030574	5392.51	0.357679	0.0729068	4.90598	9.29626e-07	1.405e-05	sbm	protein_coding
FBgn0023143	6277.48	-0.444658	0.0906929	-4.9029	9.44316e-07	1.42581e-05	Uba1	protein_coding
FBgn0035917	16095.9	-0.583644	0.119081	-4.90125	9.5231e-07	1.43647e-05	Zasp66	protein_coding
FBgn0259204	122.903	-1.01138	0.206437	-4.8992	9.62255e-07	1.44864e-05	CG42308	protein_coding
FBgn0052736	122.903	-1.01138	0.206437	-4.8992	9.62255e-07	1.44864e-05	CG32736	protein_coding
FBtr0309683_df_nrg	91.7083	1.1163	0.22792	4.89779	9.69204e-07	1.45626e-05	gene_source "FlyBase"	miRNA
FBgn0037328	2880.99	-0.609742	0.124549	-4.89559	9.80089e-07	1.46833e-05	RpL35A	protein_coding
FBgn0016920	263.168	0.899735	0.183963	4.89084	1.00408e-06	1.50281e-05	nompC	protein_coding
FBgn0032156	12561.8	-0.965456	0.197494	-4.88854	1.01589e-06	1.51901e-05	CG13124	protein_coding
FBgn0038938	1823.4	-0.535074	0.109618	-4.88124	1.05418e-06	1.57475e-05	CG7084	protein_coding
FBtr0309682_df_nrg	88.9932	1.14972	0.235553	4.88095	1.05577e-06	1.57559e-05	gene_source "FlyBase"	miRNA
FBgn0052365	576.423	-0.525669	0.107723	-4.87983	1.0618e-06	1.58305e-05	CG32365	protein_coding
FBgn0265068	406.317	-0.90031	0.184585	-4.87749	1.07446e-06	1.60038e-05	asRNA:CR44179	ncRNA
FBgn0053143	1656.54	0.618229	0.126835	4.87428	1.09205e-06	1.62502e-05	CG33143	protein_coding
FBgn0052506	1191.08	0.56644	0.11625	4.87261	1.10135e-06	1.63727e-05	tbc	protein_coding
FBgn0026619	944.493	-0.427703	0.0878739	-4.86723	1.13173e-06	1.67791e-05	Taz	protein_coding
FBgn0267459	28.1416	1.79068	0.368066	4.86511	1.14395e-06	1.69407e-05	lncRNA:CR45809	ncRNA
FBgn0034073	393.233	-0.595317	0.122389	-4.86414	1.14957e-06	1.70077e-05	CG8414	protein_coding
FBgn0028862	1559.98	0.44	0.090474	4.86327	1.15462e-06	1.70615e-05	dao	protein_coding
FBgn0285992	2169.76	-0.774043	0.159182	-4.86263	1.15837e-06	1.70887e-05	hpRNA:CR46342	ncRNA
FBgn0040009	199.553	-0.679677	0.139981	-4.8555	1.20082e-06	1.7698e-05	CG17490	protein_coding
FBgn0031980	7195.39	-0.572729	0.11802	-4.85283	1.2171e-06	1.78868e-05	RpL36A	protein_coding
FBgn0264699	47.6812	1.69938	0.350368	4.85026	1.23298e-06	1.81029e-05	CG43968	protein_coding
FBgn0039945	2699.78	-0.35621	0.0734716	-4.84826	1.24548e-06	1.8269e-05	CG17159	protein_coding
FBgn0005636	521.981	0.577904	0.119352	4.842	1.28538e-06	1.88007e-05	nvy	protein_coding
FBgn0043535	279.922	-0.629691	0.130239	-4.8349	1.33215e-06	1.94663e-05	Obp57a	protein_coding
FBgn0002593	5611.87	-0.498259	0.10323	-4.82669	1.38823e-06	2.02666e-05	RpLP1	protein_coding
FBgn0038744	1521.07	-0.629677	0.130553	-4.82314	1.41317e-06	2.06111e-05	CG4733	protein_coding
FBgn0086662	71.3771	1.2636	0.262094	4.82116	1.42725e-06	2.07773e-05	snoRNA:Psi28S-3186	snoRNA
FBgn0034654	1201.64	-0.677459	0.14084	-4.81013	1.5083e-06	2.19365e-05	eIF3k	protein_coding
FBgn0002733	133.069	-0.883906	0.183784	-4.80948	1.51323e-06	2.19874e-05	E(spl)mbeta-HLH	protein_coding
FBgn0001180	485.623	-0.699293	0.14543	-4.80846	1.52099e-06	2.20795e-05	hb	protein_coding
FBgn0037326	2996.14	0.473193	0.0984214	4.80783	1.52579e-06	2.21283e-05	CG14669	protein_coding
FBgn0004190	216.463	1.09427	0.227686	4.80604	1.53948e-06	2.23058e-05	snRNA:U6:96Ac	snRNA
FBgn0036181	105.107	0.884819	0.18414	4.80515	1.54633e-06	2.2384e-05	Muc68Ca	protein_coding
FBgn0266974	44.3601	1.31064	0.272881	4.80297	1.56332e-06	2.26088e-05	lncRNA:CR45425	ncRNA
FBgn0033515	52.8892	1.71486	0.357221	4.80057	1.58215e-06	2.28597e-05	Ir47a	protein_coding
FBgn0031602	2521.97	0.502394	0.104713	4.79782	1.60404e-06	2.31543e-05	CG15431	protein_coding
FBgn0003943	12422	-0.397775	0.0829469	-4.79554	1.62235e-06	2.33967e-05	Ubi-p63E	protein_coding
FBgn0028473	7320.01	-0.776426	0.161956	-4.79406	1.63437e-06	2.35481e-05	Non1	protein_coding
FBgn0261833	50.3918	-1.51308	0.315722	-4.79244	1.64765e-06	2.37173e-05	lncRNA:CR42765	ncRNA
FBgn0039944	2764.62	-0.347431	0.0725153	-4.79114	1.65839e-06	2.38495e-05	CG17162	protein_coding
FBgn0033494	724.921	0.460181	0.0960936	4.78889	1.6771e-06	2.40963e-05	KCNQ	protein_coding
FBgn0263929	6907.15	0.513232	0.107208	4.78727	1.69063e-06	2.42679e-05	jvl	protein_coding
FBgn0036374	2780.49	0.458692	0.0958867	4.78369	1.72103e-06	2.46585e-05	Spt20	protein_coding
FBgn0001223	1049.47	0.595313	0.124473	4.78268	1.72973e-06	2.47602e-05	Hsp22	protein_coding
FBgn0250826	16.8799	2.57354	0.539266	4.77231	1.82129e-06	2.59744e-05	CG34160	protein_coding
FBgn0085396	78.0578	-1.16213	0.243562	-4.77141	1.82945e-06	2.60667e-05	CG34367	protein_coding
FBgn0035656	522.716	-0.588951	0.12348	-4.76959	1.84599e-06	2.62781e-05	CG10479	protein_coding
FBgn0267073	348.75	-0.890326	0.186699	-4.76876	1.85359e-06	2.6362e-05	lncRNA:CR45517	ncRNA
FBgn0029176	13577.6	-0.693558	0.145505	-4.76656	1.87401e-06	2.66279e-05	eEF1gamma	protein_coding
FBgn0003074	5146.77	-0.491762	0.103188	-4.76571	1.88188e-06	2.67151e-05	Pgi	protein_coding
FBgn0035997	1313.8	-0.494981	0.103938	-4.76228	1.91416e-06	2.71484e-05	phol	protein_coding
FBgn0030792	279.41	-0.603983	0.126881	-4.76023	1.9337e-06	2.74003e-05	CG4789	protein_coding
FBgn0035753	3429.77	-0.722003	0.151732	-4.7584	1.95135e-06	2.76251e-05	RpL18	protein_coding
FBgn0039900	4061.72	0.447951	0.0941768	4.75649	1.96989e-06	2.7811e-05	Syt7	protein_coding
FBgn0011272	5210.63	-0.749104	0.157524	-4.75548	1.97971e-06	2.7924e-05	RpL13	protein_coding
FBgn0267336	22108.9	0.443358	0.0933582	4.749	2.04422e-06	2.87814e-05	Glut4EF	protein_coding
FBgn0025111	368.001	-0.712627	0.15009	-4.748	2.05435e-06	2.88976e-05	Ant2	protein_coding
FBgn0039350	941.097	-0.440105	0.0926967	-4.74779	2.0565e-06	2.89015e-05	jigr1	protein_coding
FBgn0266308	21.8667	2.34066	0.493384	4.74408	2.09451e-06	2.94089e-05	lncRNA:CR44973	ncRNA
FBgn0039510	556.955	1.87658	0.395975	4.73914	2.14626e-06	3.01081e-05	CG3339	protein_coding
FBgn0011766	6663.2	-0.59421	0.125437	-4.73712	2.16781e-06	3.03829e-05	E2f1	protein_coding
FBgn0250786	6036.89	0.550662	0.116311	4.73441	2.19696e-06	3.07634e-05	Chd1	protein_coding
FBgn0040832	209.205	-0.770254	0.162796	-4.73142	2.22955e-06	3.11633e-05	CG8012	protein_coding
FBgn0024941	4605.29	0.545584	0.115457	4.72542	2.29643e-06	3.2069e-05	RSG7	protein_coding
FBgn0044051	14.8327	2.835	0.601038	4.71683	2.39548e-06	3.3422e-05	Ilp1	protein_coding
FBgn0283472	8228.03	-0.360977	0.0766723	-4.70805	2.50096e-06	3.48621e-05	S6k	protein_coding
FBgn0037874	7517.28	-0.591894	0.125863	-4.70268	2.5677e-06	3.57601e-05	Tctp	protein_coding
FBgn0087013	12524.1	-0.870879	0.185409	-4.69706	2.63935e-06	3.67248e-05	Karybeta3	protein_coding
FBgn0027547	2210.78	-0.476792	0.101524	-4.69634	2.64862e-06	3.68206e-05	CG1927	protein_coding
FBgn0027499	3591.01	-0.380279	0.0810415	-4.6924	2.70024e-06	3.74707e-05	wde	protein_coding
FBgn0027507	1033.01	-0.447322	0.0953427	-4.69173	2.70899e-06	3.74931e-05	CG1344	protein_coding
FBgn0030366	7817.16	-0.373613	0.0796323	-4.69172	2.70914e-06	3.74931e-05	Usp7	protein_coding
FBgn0259916	179.318	-0.767086	0.163513	-4.69128	2.71496e-06	3.75399e-05	CG42445	protein_coding
FBgn0000557	16496	-0.643794	0.137432	-4.68445	2.80709e-06	3.87529e-05	eEF1alpha2	protein_coding
FBgn0015391	538.383	-0.629417	0.134453	-4.68132	2.85033e-06	3.92709e-05	glu	protein_coding
FBgn0037240	4368.75	-0.322879	0.0689834	-4.68053	2.86134e-06	3.93875e-05	Cont	protein_coding
FBgn0261933	107.62	1.1682	0.250115	4.67066	3.00227e-06	4.12171e-05	SmD1	protein_coding
FBgn0261788	92208.2	0.746736	0.159903	4.66992	3.01324e-06	4.12943e-05	Ank2	protein_coding
FBgn0033368	1928.48	0.351768	0.0754245	4.66384	3.10355e-06	4.23439e-05	CG13743	protein_coding
FBgn0004168	2479.47	0.512733	0.110114	4.65637	3.21826e-06	4.38702e-05	5-HT1A	protein_coding
FBgn0037726	1234.57	1.54398	0.33171	4.6546	3.24614e-06	4.41332e-05	CG9492	protein_coding
FBgn0033902	2441.4	-0.743277	0.159679	-4.65482	3.24265e-06	4.41332e-05	eIF3m	protein_coding
FBgn0005586	15234.1	0.413615	0.088861	4.65463	3.24565e-06	4.41332e-05	Rab3	protein_coding
FBgn0265959	4125.63	0.335057	0.0719966	4.65378	3.259e-06	4.42406e-05	rdgC	protein_coding
FBgn0032728	349.761	-0.557051	0.1197	-4.65373	3.25977e-06	4.42406e-05	Tango6	protein_coding
FBgn0034935	166.269	0.937056	0.201426	4.65212	3.28533e-06	4.45483e-05	Orcokinin	protein_coding
FBgn0062442	614.931	0.682909	0.14687	4.64975	3.32344e-06	4.50255e-05	Cisd2	protein_coding
FBgn0265297	79131.2	-0.677369	0.145747	-4.64757	3.35868e-06	4.54629e-05	pAbp	protein_coding
FBgn0039584	1585.83	0.403087	0.0867541	4.64632	3.37908e-06	4.56991e-05	beat-VI	protein_coding
FBgn0025821	5.11531	6.28819	1.35623	4.63651	3.54337e-06	4.7879e-05	I-t	protein_coding
FBgn0033917	254.033	-0.876442	0.18911	-4.63455	3.57709e-06	4.82923e-05	SmydA-1	protein_coding
FBgn0004656	16264.3	0.49297	0.106504	4.62864	3.6807e-06	4.96476e-05	fs(1)h	protein_coding
FBgn0040965	37.3485	-1.63641	0.353642	-4.62731	3.7044e-06	4.99237e-05	lncRNA:CR13130	ncRNA
FBgn0263441	10.2137	3.07175	0.664021	4.62598	3.72834e-06	5.02024e-05	asRNA:CR43464	ncRNA
FBgn0033497	2288.27	0.473712	0.102472	4.62284	3.7852e-06	5.09236e-05	CG12912	protein_coding
FBgn0267634	16.7625	2.47086	0.535728	4.61216	3.98515e-06	5.34738e-05	lncRNA:CR45972	ncRNA
FBgn0003567	1024.72	-0.42651	0.0925942	-4.60623	4.10034e-06	5.49716e-05	su(Hw)	protein_coding
FBgn0265499	337.909	-1.00677	0.218613	-4.60525	4.11966e-06	5.51827e-05	asRNA:CR44368	ncRNA
FBgn0263131	1553.71	0.638935	0.138908	4.5997	4.23099e-06	5.65268e-05	CG43373	protein_coding
FBgn0052677	5907.29	0.673375	0.146477	4.59714	4.2834e-06	5.71775e-05	X11Lbeta	protein_coding
FBgn0250908	3321.87	0.508008	0.110513	4.59683	4.28977e-06	5.7213e-05	beat-VII	protein_coding
FBgn0051064	1792.45	0.378438	0.0823506	4.59544	4.31829e-06	5.75436e-05	CG31064	protein_coding
FBgn0036461	391.881	-0.557174	0.121261	-4.59484	4.33084e-06	5.7661e-05	Zip71B	protein_coding
FBgn0027568	1569.69	-0.392872	0.0855297	-4.5934	4.36085e-06	5.80105e-05	Cand1	protein_coding
FBgn0024232	3069.89	0.584195	0.127289	4.58952	4.44265e-06	5.90478e-05	gprs	protein_coding
FBgn0004049	2538.75	-0.483816	0.105537	-4.58432	4.5546e-06	6.03279e-05	yrt	protein_coding
FBgn0085419	973.575	0.59188	0.129169	4.58223	4.60047e-06	6.0779e-05	Rgk2	protein_coding
FBgn0083949	4409.83	0.493433	0.107717	4.58083	4.6314e-06	6.11353e-05	side-III	protein_coding
FBgn0053182	2438.22	0.410613	0.0896487	4.58025	4.64427e-06	6.12528e-05	Kdm4B	protein_coding
FBgn0033649	832.836	-0.44541	0.0972649	-4.57936	4.66411e-06	6.14619e-05	pyr	protein_coding
FBgn0013756	3663.25	0.397059	0.0867459	4.57727	4.71091e-06	6.19728e-05	Mtor	protein_coding
FBgn0015521	1587.49	-0.6188	0.135219	-4.5763	4.73274e-06	6.2207e-05	RpS21	protein_coding
FBgn0036258	3884.53	-0.63106	0.137905	-4.57606	4.73804e-06	6.22236e-05	eIF3l	protein_coding
FBgn0026427	5031.71	0.507777	0.111031	4.57328	4.80155e-06	6.3004e-05	Su(var)2-HP2	protein_coding
FBgn0052010	1294.92	-0.35246	0.0771238	-4.57006	4.87584e-06	6.39244e-05	CR32010	pseudogene
FBgn0037270	1360.89	-0.643075	0.140823	-4.56654	4.95843e-06	6.48419e-05	eIF3f1	protein_coding
FBgn0283651	546.312	0.559188	0.122478	4.56562	4.98012e-06	6.50705e-05	CG46301	protein_coding
FBgn0039713	8142.82	-0.562029	0.123202	-4.56185	5.07048e-06	6.61951e-05	RpS8	protein_coding
FBgn0267458	57.1455	1.3762	0.301743	4.56084	5.09503e-06	6.64594e-05	lncRNA:CR45808	ncRNA
FBgn0085813	20491.6	-1.83414	0.402503	-4.55684	5.19278e-06	6.76772e-05	18SrRNA-Psi:CR41602	pseudogene
FBgn0000499	815.799	-0.481981	0.105777	-4.55656	5.19982e-06	6.77117e-05	dsh	protein_coding
FBgn0265595	3218.82	0.486695	0.106845	4.55515	5.23489e-06	6.81109e-05	CG44422	protein_coding
FBgn0036319	1266.36	0.449093	0.0986242	4.55357	5.27423e-06	6.85073e-05	Ent3	protein_coding
FBgn0032281	103.606	0.819534	0.179972	4.55368	5.27144e-06	6.85073e-05	CG17107	protein_coding
FBgn0082958	80.924	1.16355	0.255626	4.55177	5.31961e-06	6.89806e-05	snoRNA:Psi28S-3405c	snoRNA
FBgn0031716	495.267	0.565517	0.124318	4.54894	5.39163e-06	6.98558e-05	CG14015	protein_coding
FBgn0041188	10727.8	-0.47686	0.10484	-4.54848	5.40355e-06	6.99515e-05	Atx2	protein_coding
FBgn0002562	204.813	0.888591	0.195488	4.54551	5.48018e-06	7.0884e-05	Lsp1alpha	protein_coding
FBgn0029864	2630.99	0.587338	0.129314	4.54195	5.57365e-06	7.20327e-05	CG15894	protein_coding
FBgn0260429	526.591	0.859076	0.189177	4.54112	5.59565e-06	7.22565e-05	CG42524	protein_coding
FBgn0043025	47.8011	1.33868	0.29488	4.53977	5.63165e-06	7.25999e-05	Adgf-A2	protein_coding
FBgn0030672	5859.64	-0.55244	0.121738	-4.53793	5.68096e-06	7.31134e-05	CG9281	protein_coding
FBgn0262109	74940.2	1.02167	0.225193	4.53687	5.70948e-06	7.34192e-05	lncRNA:CR42862	ncRNA
FBgn0058263	1489.47	0.761237	0.167914	4.53349	5.80179e-06	7.45441e-05	MFS17	protein_coding
FBgn0264908	4464.51	0.599508	0.132291	4.53174	5.84997e-06	7.49759e-05	pHCl-1	protein_coding
FBgn0013726	1871.2	0.430656	0.0951924	4.52405	6.06668e-06	7.76888e-05	pnut	protein_coding
FBgn0260398	222.726	-0.632462	0.139814	-4.52359	6.07997e-06	7.77299e-05	Pbp49	protein_coding
FBgn0260390	222.726	-0.632462	0.139814	-4.52359	6.07997e-06	7.77299e-05	CG42516	protein_coding
FBgn0036486	337.924	-0.820627	0.18143	-4.5231	6.09412e-06	7.78464e-05	Msh6	protein_coding
FBgn0005658	1016.02	0.420923	0.0930815	4.5221	6.12303e-06	7.81509e-05	Ets65A	protein_coding
FBgn0036239	1486.92	-0.322952	0.0714215	-4.52178	6.13217e-06	7.82029e-05	Pop2	protein_coding
FBgn0019985	2008.87	0.357294	0.0790519	4.51974	6.19149e-06	7.88942e-05	mGluR	protein_coding
FBgn0040290	166.959	-0.996787	0.220587	-4.5188	6.21925e-06	7.91825e-05	RecQ4	protein_coding
FBgn0034742	2437.49	0.777162	0.1722	4.51315	6.38729e-06	8.1188e-05	CG4294	protein_coding
FBgn0086690	10194.5	0.684685	0.15174	4.51224	6.41475e-06	8.14498e-05	Plp	protein_coding
FBgn0040227	2809.08	-0.448493	0.099405	-4.51177	6.4288e-06	8.15143e-05	eIF3d1	protein_coding
FBgn0285954	905.433	0.637885	0.141454	4.50949	6.49838e-06	8.22612e-05	caz	protein_coding
FBgn0023510	4932.11	0.402022	0.0891771	4.50813	6.54016e-06	8.27223e-05	Rbcn-3B	protein_coding
FBgn0003371	23958.1	0.395879	0.0878446	4.50659	6.58773e-06	8.32558e-05	sgg	protein_coding
FBgn0035023	4879.64	-0.348095	0.0772907	-4.5037	6.67796e-06	8.4327e-05	ITP	protein_coding
FBgn0038880	515.629	0.531975	0.118137	4.50304	6.69885e-06	8.45216e-05	SIFaR	protein_coding
FBgn0052011	1572.3	-0.341155	0.0757675	-4.50266	6.71092e-06	8.46047e-05	CR32011	pseudogene
FBgn0037336	7365.45	0.449311	0.0998226	4.50109	6.76057e-06	8.51611e-05	CG2519	protein_coding
FBgn0000541	13660.2	0.449535	0.0999424	4.49794	6.86144e-06	8.63613e-05	E(bx)	protein_coding
FBgn0260660	3794.99	0.437428	0.0972947	4.49591	6.92741e-06	8.71156e-05	Mp	protein_coding
FBgn0032726	1566.88	0.369232	0.0821303	4.49568	6.93464e-06	8.71156e-05	CG10621	protein_coding
FBgn0030566	9.81039	3.33533	0.742146	4.49418	6.98396e-06	8.75463e-05	betaNACtes4	protein_coding
FBgn0052354	563.876	-0.663038	0.147566	-4.49317	7.017e-06	8.7889e-05	CG32354	protein_coding
FBgn0038237	3575.03	0.508968	0.113292	4.49254	7.0379e-06	8.80079e-05	Pde6	protein_coding
FBgn0028888	2869.54	0.378367	0.0843085	4.48789	7.19323e-06	8.98775e-05	CG4168	protein_coding
FBgn0266420	51.8897	-1.31874	0.293903	-4.48701	7.22312e-06	9.0178e-05	Ote	protein_coding
FBgn0262896	7.81423	5.03694	1.12263	4.48673	7.23235e-06	9.02202e-05	CG43251	protein_coding
FBgn0033421	496.929	-0.546519	0.121827	-4.48604	7.25605e-06	9.04428e-05	CG1888	protein_coding
FBgn0004404	1809.14	-0.630391	0.140642	-4.48222	7.38702e-06	9.19267e-05	RpS14b	protein_coding
FBgn0034543	456.093	-0.506328	0.112968	-4.48204	7.39332e-06	9.19309e-05	galla-1	protein_coding
FBgn0036433	1367.58	-0.426146	0.0950836	-4.4818	7.40148e-06	9.19583e-05	CG9628	protein_coding
FBgn0262631	102.92	-0.960949	0.214561	-4.47869	7.5104e-06	9.32365e-05	lncRNA:CR43148	ncRNA
FBgn0040828	33.2343	1.45109	0.32437	4.47356	7.69281e-06	9.53475e-05	CG13306	protein_coding
FBgn0037939	16.3398	2.64669	0.591672	4.47323	7.70465e-06	9.54177e-05	CG14718	protein_coding
FBgn0037024	311.05	-0.693199	0.155024	-4.47157	7.76489e-06	9.60866e-05	tzn	protein_coding
FBgn0037027	1520.82	-0.362325	0.0810426	-4.47079	7.79317e-06	9.62821e-05	HIPP1	protein_coding
FBgn0001220	5715.39	-0.337192	0.075443	-4.46949	7.84072e-06	9.67463e-05	Hsc70-5	protein_coding
FBgn0264548	53.7226	1.38539	0.310273	4.46507	8.00422e-06	9.8574e-05	lncRNA:CR43927	ncRNA
FBgn0259222	4096.44	0.544991	0.122132	4.4623	8.10839e-06	9.97772e-05	CG42322	protein_coding
FBgn0025740	5554.18	-0.358631	0.0803878	-4.46126	8.14784e-06	0.000100183	PlexB	protein_coding
FBgn0036735	3673.94	-0.420891	0.0943878	-4.45916	8.22797e-06	0.000101007	Edc3	protein_coding
FBgn0033893	36.411	1.66205	0.372722	4.45923	8.22563e-06	0.000101007	CG18371	protein_coding
FBgn0005632	16665	0.499952	0.11214	4.45829	8.26167e-06	0.00010134	faf	protein_coding
FBgn0033897	1990.86	-0.350623	0.078837	-4.44744	8.68978e-06	0.000106338	Rcd1	protein_coding
FBgn0267578	715.013	0.531048	0.119401	4.44759	8.68382e-06	0.000106338	lncRNA:CR45918	ncRNA
FBgn0037924	748	-0.535111	0.120504	-4.44063	8.96969e-06	0.000109676	CG14712	protein_coding
FBgn0034230	1537.85	-0.395128	0.0890127	-4.439	9.03768e-06	0.00011042	CG4853	protein_coding
FBgn0265546	19.4493	2.15143	0.484775	4.43799	9.08039e-06	0.000110854	lncRNA:CR44396	ncRNA
FBgn0040255	153.831	0.884814	0.199387	4.43766	9.09416e-06	0.000110934	Ugt35E2	protein_coding
FBgn0028982	4309.66	0.428601	0.096592	4.43723	9.1122e-06	0.000111067	Spt6	protein_coding
FBgn0036921	3975.46	-0.44579	0.100483	-4.43646	9.14507e-06	0.000111379	RhoGDI	protein_coding
FBgn0266053	1498.93	-0.360394	0.0812408	-4.43612	9.15935e-06	0.000111465	Patr-1	protein_coding
FBgn0036072	16.3418	2.32348	0.52403	4.43386	9.25596e-06	0.000112552	CG6628	protein_coding
FBgn0267576	175.923	-0.765193	0.172606	-4.43318	9.28547e-06	0.000112822	lncRNA:CR45916	ncRNA
FBgn0041092	9132.19	0.516315	0.116478	4.43271	9.30563e-06	0.000112978	tai	protein_coding
FBgn0030412	8158.05	0.406488	0.0917614	4.42983	9.43059e-06	0.000114405	Tomosyn	protein_coding
FBgn0262115	1076.66	-0.444779	0.100477	-4.42669	9.56894e-06	0.000115992	CG17683	protein_coding
FBgn0267431	253.144	0.751656	0.169815	4.42633	9.58483e-06	0.000116003	Myo81F	protein_coding
FBgn0259170	7177.71	0.309591	0.0699425	4.42636	9.58362e-06	0.000116003	alpha-Man-Ia	protein_coding
FBgn0040754	131.104	-0.880552	0.199177	-4.42096	9.82629e-06	0.000118646	CG17059	protein_coding
FBgn0039862	4692.64	0.476204	0.107758	4.41918	9.90775e-06	0.000119536	kek6	protein_coding
FBgn0036126	192.894	0.774032	0.175231	4.41721	9.99853e-06	0.000120537	Irbp18	protein_coding
FBgn0003517	8689.36	-0.697848	0.158007	-4.41657	1.0028e-05	0.000120798	sta	protein_coding
FBgn0051687	3012.99	0.482459	0.109347	4.41219	1.02333e-05	0.000123174	CG31687	protein_coding
FBgn0000639	221.747	0.836494	0.189727	4.40893	1.03883e-05	0.000124845	Fbp1	protein_coding
FBgn0020269	1618.8	0.355079	0.0805526	4.40804	1.04311e-05	0.000125262	mspo	protein_coding
FBgn0038834	5656.48	-0.624958	0.141877	-4.40494	1.05815e-05	0.00012697	RpS30	protein_coding
FBgn0033307	148.771	0.932204	0.211794	4.40147	1.07519e-05	0.000128914	CG14752	protein_coding
FBgn0032911	1075.26	0.366899	0.0833868	4.39996	1.0827e-05	0.000129714	tadr	protein_coding
FBgn0011802	322.999	-0.51833	0.117879	-4.39712	1.09697e-05	0.000131321	Gem3	protein_coding
FBgn0051858	28.0552	1.6487	0.375262	4.39347	1.11554e-05	0.000133441	t-cup	protein_coding
FBgn0266707	2411.3	0.363355	0.082749	4.39105	1.12804e-05	0.000134832	lncRNA:CR45197	ncRNA
FBgn0037546	1230.25	0.433791	0.0988066	4.39031	1.1319e-05	0.000135189	mAChR-B	protein_coding
FBgn0041717	104.746	1.12874	0.257129	4.38978	1.13464e-05	0.000135411	snRNA:U6atac	snRNA
FBgn0039800	1144.82	-0.677282	0.154314	-4.38899	1.13877e-05	0.000135694	Npc2g	protein_coding
FBgn0051619	5595.83	0.463195	0.105548	4.38846	1.14155e-05	0.00013592	nolo	protein_coding
FBgn0039722	384.564	0.658256	0.150065	4.38647	1.15207e-05	0.000137066	Capa	protein_coding
FBgn0034181	2198.96	-0.38175	0.0870418	-4.38583	1.15547e-05	0.000137366	CG8963	protein_coding
FBgn0032002	132.35	-0.753423	0.171806	-4.38532	1.15813e-05	0.000137576	CG8353	protein_coding
FBgn0087008	7313.84	0.510649	0.116501	4.3832	1.16948e-05	0.000138817	e(y)3	protein_coding
FBgn0004583	4292.76	-0.572	0.130592	-4.38006	1.18647e-05	0.000140617	ex	protein_coding
FBgn0267645	14.4487	2.45182	0.559825	4.37963	1.18883e-05	0.000140789	lncRNA:CR45983	ncRNA
FBgn0014026	9854.55	-0.653012	0.149204	-4.37664	1.20524e-05	0.000142513	RpL7A	protein_coding
FBgn0036043	10002.7	0.378395	0.0865668	4.37113	1.23603e-05	0.000145486	Ae2	protein_coding
FBgn0051427	71.1794	1.09682	0.251219	4.36597	1.26559e-05	0.000148852	CR31427	pseudogene
FBgn0037989	3688.4	0.610945	0.140098	4.36085	1.2956e-05	0.000152149	ATP8B	protein_coding
FBgn0260970	7633.98	0.392322	0.0899613	4.36101	1.29465e-05	0.000152149	Ubr3	protein_coding
FBgn0036888	1364.59	-0.560331	0.128682	-4.35438	1.33442e-05	0.000156589	CG9330	protein_coding
FBgn0046704	3834.13	0.464251	0.10663	4.35385	1.33765e-05	0.000156849	Liprin-alpha	protein_coding
FBgn0031275	1556.67	0.501964	0.115362	4.35119	1.35398e-05	0.000158643	GABA-B-R3	protein_coding
FBgn0030301	1134.08	-0.38362	0.0881902	-4.34992	1.36187e-05	0.000159326	HP5	protein_coding
FBgn0032283	331.613	0.766694	0.17637	4.34708	1.37963e-05	0.00016128	CG7296	protein_coding
FBgn0025355	533.054	-0.573163	0.132031	-4.34114	1.41744e-05	0.000165325	SuUR	protein_coding
FBgn0266540	533.054	-0.573163	0.132031	-4.34114	1.41744e-05	0.000165325	CG45101	protein_coding
FBgn0040972	313.377	-0.595641	0.137279	-4.3389	1.43199e-05	0.000166896	CG16978	protein_coding
FBgn0261563	1390.87	0.72494	0.16709	4.33862	1.43379e-05	0.000166979	wb	protein_coding
FBgn0082966	133.855	1.1492	0.265028	4.33615	1.45e-05	0.00016874	snoRNA:Psi28S-3327b	snoRNA
FBgn0030103	70.7	-1.04795	0.241702	-4.33572	1.45281e-05	0.000168939	Obp8a	protein_coding
FBgn0038881	10847.2	0.484195	0.111741	4.3332	1.46956e-05	0.000170759	CG16791	protein_coding
FBgn0032518	6267.01	-0.484646	0.111856	-4.33278	1.47238e-05	0.000170958	RpL24	protein_coding
FBgn0266736	55.2975	-1.12295	0.259306	-4.33062	1.48693e-05	0.000172388	asRNA:CR45209	ncRNA
FBgn0034243	805.222	-0.419321	0.0969275	-4.32613	1.51749e-05	0.000175535	Ns2	protein_coding
FBgn0267259	33.6423	1.6413	0.379491	4.325	1.5253e-05	0.000176307	lncRNA:CR45695	ncRNA
FBgn0266569	160.613	0.770557	0.178377	4.31983	1.56147e-05	0.000180217	CG42259	protein_coding
FBgn0260659	873.68	0.387148	0.0896272	4.31953	1.5636e-05	0.000180328	CG42542	protein_coding
FBgn0267579	197.786	-0.845871	0.195908	-4.31769	1.5767e-05	0.000181703	lncRNA:CR45919	ncRNA
FBgn0267033	29954.7	0.481293	0.111498	4.3166	1.58454e-05	0.000182471	mamo	protein_coding
FBgn0026760	36.5363	1.55191	0.359565	4.31608	1.58822e-05	0.000182758	Tehao	protein_coding
FBgn0035432	2662.25	0.383252	0.088917	4.31022	1.63092e-05	0.000187391	ZnT63C	protein_coding
FBgn0027375	1004.84	-0.363672	0.0843998	-4.30892	1.64056e-05	0.00018836	RecQ5	protein_coding
FBgn0035612	1247.87	-0.544381	0.126373	-4.30772	1.64946e-05	0.000189036	frm	protein_coding
FBgn0010825	8572.95	0.481949	0.111874	4.30795	1.64775e-05	0.000189036	Gug	protein_coding
FBgn0003372	41.7472	1.2273	0.284913	4.30763	1.65013e-05	0.000189036	Sgs1	protein_coding
FBgn0040351	895.631	0.572655	0.133046	4.30417	1.6761e-05	0.000191869	CG11638	protein_coding
FBgn0032815	724.935	-0.438036	0.101878	-4.29961	1.71098e-05	0.000195717	CG10462	protein_coding
FBgn0266362	50.9425	-1.33227	0.30993	-4.29861	1.71869e-05	0.000196453	lncRNA:CR45010	ncRNA
FBgn0265685	11.98	2.51176	0.584364	4.29827	1.72134e-05	0.000196609	lncRNA:CR44492	ncRNA
FBgn0034617	226.902	-0.568262	0.132296	-4.29539	1.74385e-05	0.000199034	Panx	protein_coding
FBgn0039640	358.885	-0.610037	0.142093	-4.29323	1.76091e-05	0.000200796	CG14516	protein_coding
FBgn0031168	125.736	1.97063	0.459021	4.29311	1.7619e-05	0.000200796	CG1722	protein_coding
FBgn0000715	70.3998	0.962221	0.224177	4.29224	1.76876e-05	0.000201133	FMRFa	protein_coding
FBgn0264446	18.3802	-1.95094	0.454526	-4.29225	1.76869e-05	0.000201133	asRNA:CR43864	ncRNA
FBgn0031065	1374.96	0.485545	0.113117	4.29243	1.7673e-05	0.000201133	CG14234	protein_coding
FBgn0261885	14988.4	0.622075	0.144956	4.29148	1.77488e-05	0.00020168	osa	protein_coding
FBgn0030725	10.6634	2.46894	0.57677	4.28063	1.86362e-05	0.000211142	CG8958	protein_coding
FBgn0037327	2594	0.358025	0.08367	4.27901	1.87724e-05	0.000212348	PEK	protein_coding
FBgn0053995	1098.33	-0.371208	0.0867535	-4.27888	1.87839e-05	0.000212348	CG33995	protein_coding
FBgn0261624	9.31404	3.61713	0.846068	4.27523	1.90942e-05	0.000215614	I-3	protein_coding
FBgn0263026	7.04816	4.87546	1.14042	4.27515	1.91008e-05	0.000215614	CG43321	protein_coding
FBgn0053285	25.4139	2.00081	0.468265	4.27283	1.9301e-05	0.00021753	CG33285	protein_coding
FBgn0051815	85.0355	1.27928	0.299526	4.27103	1.94575e-05	0.000219	CG31815	protein_coding
FBgn0031990	7775.68	-0.421683	0.0990636	-4.25669	2.07473e-05	0.000233007	PAPLA1	protein_coding
FBgn0264916	61.4248	-1.27136	0.298851	-4.25416	2.09832e-05	0.000235485	asRNA:CR44107	ncRNA
FBgn0015834	1242.14	-0.559053	0.13151	-4.25103	2.12793e-05	0.000238635	eIF3i	protein_coding
FBgn0032840	2545	0.66181	0.155701	4.25053	2.13265e-05	0.00023899	sNPF	protein_coding
FBgn0262954	210.176	0.671767	0.158065	4.24994	2.13825e-05	0.000239444	Rpb12	protein_coding
FBgn0035082	132.581	-0.80126	0.189186	-4.23531	2.28237e-05	0.000255212	CG2811	protein_coding
FBgn0003044	1276.89	-0.395911	0.0935198	-4.23345	2.30137e-05	0.00025715	Pcl	protein_coding
FBgn0264743	1100.19	-0.367379	0.0868273	-4.23115	2.32501e-05	0.000259416	CG44001	protein_coding
FBgn0264742	1100.19	-0.367379	0.0868273	-4.23115	2.32501e-05	0.000259416	CG44000	protein_coding
FBgn0003218	19351.1	0.414813	0.0980963	4.22863	2.35121e-05	0.00026215	rdgB	protein_coding
FBgn0263987	5634.49	-0.313398	0.0742718	-4.21961	2.44722e-05	0.000272657	spoon	protein_coding
FBgn0262979	62.1194	1.16311	0.275722	4.21841	2.46036e-05	0.000273924	lncRNA:CR43287	ncRNA
FBgn0031575	885.741	-0.366974	0.0870247	-4.21689	2.47697e-05	0.000275575	Cep97	protein_coding
FBgn0039857	8171.43	-0.578276	0.137309	-4.21148	2.53706e-05	0.00028165	RpL6	protein_coding
FBgn0061476	23.7076	-1.71478	0.407199	-4.21117	2.54056e-05	0.000281836	Zwilch	protein_coding
FBgn0263036	15.3549	2.19072	0.520278	4.21068	2.546e-05	0.000282236	CG43331	protein_coding
FBgn0265464	582.243	-0.445723	0.105998	-4.20502	2.6106e-05	0.00028919	Traf6	protein_coding
FBgn0025741	15492.7	0.318519	0.0757763	4.20341	2.62924e-05	0.000291046	PlexA	protein_coding
FBgn0032699	1831.98	-0.337585	0.0803183	-4.20308	2.63303e-05	0.000291256	CG10383	protein_coding
FBgn0065081	763.92	-0.481162	0.114527	-4.2013	2.65384e-05	0.000292703	snmRNA:838	ncRNA
FBgn0033402	2249.3	-0.297037	0.0707035	-4.20117	2.65538e-05	0.000292703	Myd88	protein_coding
FBgn0026192	2453.23	-0.415178	0.0988248	-4.20115	2.65559e-05	0.000292703	par-6	protein_coding
FBgn0002567	9411.5	-0.366877	0.0873815	-4.19856	2.68617e-05	0.000295441	Rab32	protein_coding
FBgn0001189	1334.71	-0.417889	0.0995288	-4.19867	2.6849e-05	0.000295441	hfw	protein_coding
FBgn0032222	1060.75	-0.388751	0.0925856	-4.19883	2.683e-05	0.000295441	CG5037	protein_coding
FBgn0259233	443.481	-0.475176	0.113182	-4.19832	2.68897e-05	0.000295538	CG42331	protein_coding
FBgn0027528	2119.11	-0.33202	0.0790922	-4.19788	2.69421e-05	0.000295903	goe	protein_coding
FBgn0036585	94.7185	-0.874774	0.208423	-4.1971	2.70356e-05	0.000296719	CG13071	protein_coding
FBgn0058160	729.944	-0.409145	0.0975026	-4.19625	2.7137e-05	0.000297408	CG40160	protein_coding
FBgn0003941	6113.33	-0.507646	0.12117	-4.18952	2.79546e-05	0.000305934	RpL40	protein_coding
FBgn0003444	1013.29	-0.600665	0.143454	-4.18716	2.82463e-05	0.000308908	smo	protein_coding
FBgn0264693	15840.1	-0.688705	0.164568	-4.18494	2.85246e-05	0.000311731	ens	protein_coding
FBgn0264383	21.4453	2.3642	0.565014	4.18433	2.8601e-05	0.000312344	lncRNA:CR43835	ncRNA
FBgn0038388	680.02	-0.399393	0.0954656	-4.18363	2.86888e-05	0.000313081	CG4287	protein_coding
FBgn0013348	3070.45	-0.54889	0.131266	-4.18149	2.89599e-05	0.000315816	TpnC41C	protein_coding
FBgn0034660	658.768	-0.387617	0.0927024	-4.18131	2.8984e-05	0.000315856	Loxl2	protein_coding
FBgn0265429	16.4192	1.91321	0.45821	4.1754	2.97462e-05	0.000323477	CG44341	protein_coding
FBgn0030350	459.859	0.775627	0.185789	4.17478	2.98269e-05	0.000324125	SelG	protein_coding
FBgn0011763	1991.22	-0.340141	0.0814975	-4.17365	2.99765e-05	0.000325522	Dp	protein_coding
FBgn0038725	699.45	0.59991	0.143786	4.17224	3.01615e-05	0.000327301	CG6184	protein_coding
FBgn0031692	4565.1	-0.686375	0.164604	-4.16985	3.048e-05	0.000330525	TpnC25D	protein_coding
FBgn0034240	7759.28	0.443582	0.106395	4.16918	3.05691e-05	0.000331259	MESR4	protein_coding
FBgn0286736	43.7411	1.51101	0.362445	4.16894	3.06022e-05	0.000331384	snoRNA:Or-ACA9	ncRNA
FBgn0038839	5289.38	0.46536	0.111649	4.16804	3.07228e-05	0.000332457	Ktl	protein_coding
FBgn0037723	447.523	-0.488042	0.117122	-4.16695	3.08703e-05	0.000333819	SpdS	protein_coding
FBgn0026577	7887.44	0.529806	0.127188	4.16554	3.10613e-05	0.000335649	CG8677	protein_coding
FBgn0052095	144.613	-0.812828	0.195272	-4.16255	3.14713e-05	0.000339604	CG32095	protein_coding
FBgn0262026	6587.64	0.356176	0.0855665	4.16256	3.14698e-05	0.000339604	CG42837	protein_coding
FBgn0033993	55.8665	-1.13645	0.273079	-4.1616	3.1603e-05	0.000340549	CG8089	protein_coding
FBgn0265178	6595.58	0.355735	0.0854884	4.1612	3.16577e-05	0.0003409	CG44243	protein_coding
FBgn0036534	10760.4	-0.413171	0.0993369	-4.15928	3.19246e-05	0.000343534	DCP2	protein_coding
FBgn0265857	40.0678	-1.4297	0.344183	-4.15389	3.26871e-05	0.000351006	lncRNA:CR44646	ncRNA
FBgn0037230	3342.51	-0.381685	0.0919814	-4.14959	3.33071e-05	0.000357166	Nepl11	protein_coding
FBgn0259212	12089.1	0.515186	0.124217	4.14747	3.36167e-05	0.000360235	cno	protein_coding
FBgn0265977	195.414	-0.642205	0.154871	-4.14672	3.37266e-05	0.000360912	lncRNA:CR44756	ncRNA
FBgn0020908	13278.5	0.686117	0.165457	4.14679	3.37166e-05	0.000360912	Scp1	protein_coding
FBgn0004050	829.556	-0.402091	0.0969837	-4.14597	3.3838e-05	0.000361853	z	protein_coding
FBgn0085482	47.5094	1.21589	0.293568	4.14176	3.44654e-05	0.000368052	CG34453	protein_coding
FBgn0004867	3025.63	-0.432045	0.104391	-4.1387	3.49274e-05	0.000372728	RpS2	protein_coding
FBgn0031799	1210.64	-0.463902	0.112129	-4.1372	3.51576e-05	0.000374925	Pez	protein_coding
FBgn0051729	6373.45	0.337187	0.081566	4.13392	3.56627e-05	0.000380049	CG31729	protein_coding
FBgn0260222	273.034	-0.559112	0.135271	-4.13328	3.57618e-05	0.000380579	CG42496	protein_coding
FBgn0050290	273.034	-0.559112	0.135271	-4.13328	3.57618e-05	0.000380579	Ppcdc	protein_coding
FBgn0262854	25.618	1.86282	0.450751	4.13271	3.58506e-05	0.000381261	CG43218	protein_coding
FBgn0036419	17.409	1.85387	0.44872	4.13147	3.60453e-05	0.000382827	CG13482	protein_coding
FBgn0261698	4127.39	0.475069	0.114988	4.13146	3.60474e-05	0.000382827	SLO2	protein_coding
FBgn0010263	31173.4	-0.702826	0.170133	-4.13104	3.6112e-05	0.000383249	Rbp9	protein_coding
FBgn0262636	3292.44	-0.440972	0.106809	-4.1286	3.64979e-05	0.000387078	dati	protein_coding
FBgn0011640	1120.12	-0.336211	0.081538	-4.12337	3.73366e-05	0.000395701	lark	protein_coding
FBgn0039420	986.703	0.383993	0.093153	4.12217	3.75312e-05	0.000397491	CG6154	protein_coding
FBgn0021761	633.167	-0.435466	0.105728	-4.11873	3.80965e-05	0.000402925	Nup154	protein_coding
FBgn0026479	1628.31	-0.313074	0.0760339	-4.11756	3.82904e-05	0.000404698	Drp1	protein_coding
FBgn0034946	737.574	-0.392918	0.0954978	-4.11442	3.8816e-05	0.000409692	CG3065	protein_coding
FBgn0265002	1202	0.54227	0.131797	4.11443	3.88143e-05	0.000409692	CG44153	protein_coding
FBgn0035083	757.631	-0.415977	0.101137	-4.11299	3.90568e-05	0.000411951	Tina-1	protein_coding
FBgn0003710	2744.37	0.369928	0.0899606	4.11211	3.9206e-05	0.000413243	tipE	protein_coding
FBgn0262160	38023.5	0.537228	0.130751	4.10877	3.97766e-05	0.000418971	CG9932	protein_coding
FBgn0262108	74.1634	-0.979275	0.238642	-4.10353	4.06889e-05	0.000427414	lncRNA:CR42861	ncRNA
FBgn0036220	68.789	-1.25736	0.306466	-4.10276	4.08245e-05	0.000428546	CG5897	protein_coding
FBgn0038277	66.5549	-1.33006	0.324273	-4.10168	4.10164e-05	0.000430268	RpS5b	protein_coding
FBgn0262968	20.9238	2.4578	0.59962	4.09894	4.15049e-05	0.000435097	lncRNA:CR43279	ncRNA
FBgn0035581	71.8763	1.46459	0.357767	4.09371	4.24521e-05	0.000444724	Dnah3	protein_coding
FBgn0023531	6096.98	0.523324	0.127852	4.09319	4.25477e-05	0.000445423	CG32809	protein_coding
FBgn0035397	7675.24	-0.621093	0.151749	-4.0929	4.26009e-05	0.000445678	PAN3	protein_coding
FBgn0265577	68.3637	1.55762	0.380679	4.09169	4.28243e-05	0.000447712	IBIN	protein_coding
FBgn0038126	2561.21	-0.506132	0.123724	-4.09083	4.29841e-05	0.000449078	CG8483	protein_coding
FBgn0030328	5570.2	-0.333658	0.0815974	-4.08908	4.33086e-05	0.000452162	Amun	protein_coding
FBgn0263048	666.605	-0.631276	0.15446	-4.08699	4.37001e-05	0.000455632	Gpdh3	protein_coding
FBgn0046874	54104.7	-0.967826	0.236922	-4.085	4.40774e-05	0.000459256	Pif1B	protein_coding
FBgn0000559	57567.2	-0.770667	0.188671	-4.0847	4.41334e-05	0.000459529	eEF2	protein_coding
FBgn0039654	386.482	-0.526797	0.128994	-4.08389	4.42879e-05	0.000460827	Brd8	protein_coding
FBgn0267116	95.277	1.07232	0.26259	4.08363	4.43368e-05	0.000461025	lncRNA:CR45556	ncRNA
FBgn0260007	11.7516	3.09039	0.757256	4.08103	4.48357e-05	0.000465898	CG42493	protein_coding
FBgn0261015	54278.6	-0.965047	0.236645	-4.07804	4.54165e-05	0.000471299	Pif1A	protein_coding
FBgn0261854	5411.94	0.342068	0.0839061	4.0768	4.56595e-05	0.000473502	aPKC	protein_coding
FBgn0053516	940.111	0.339583	0.0833022	4.07653	4.57137e-05	0.000473746	dpr3	protein_coding
FBgn0026250	8461.55	-0.372233	0.0913319	-4.0756	4.5895e-05	0.000475306	eIF1A	protein_coding
FBgn0032704	793.677	-0.699014	0.171526	-4.07527	4.59613e-05	0.000475674	Jwa	protein_coding
FBgn0267542	19.117	1.75725	0.431471	4.07269	4.64727e-05	0.000480644	asRNA:CR45882	ncRNA
FBgn0031885	6837.94	0.362239	0.0889502	4.07238	4.65357e-05	0.000480973	Mnn1	protein_coding
FBgn0034158	2674.88	-0.347463	0.0853657	-4.07029	4.69553e-05	0.00048466	CG5522	protein_coding
FBgn0267398	771.104	-0.449742	0.11049	-4.07043	4.69273e-05	0.00048466	Yeti	protein_coding
FBgn0004913	847.558	-0.459655	0.112979	-4.06851	4.73154e-05	0.000487074	Gnf1	protein_coding
FBgn0058191	1352.27	-0.318552	0.078296	-4.06857	4.73034e-05	0.000487074	CG40191	protein_coding
FBgn0004607	17120.5	0.408277	0.100375	4.06753	4.75139e-05	0.000488792	zfh2	protein_coding
FBgn0286729	120.442	-0.876237	0.215539	-4.06533	4.79655e-05	0.000493108	snoRNA:Or-CD15	snoRNA
FBgn0052350	834.617	-0.419253	0.103168	-4.06378	4.82844e-05	0.000496057	Vps11	protein_coding
FBgn0031637	4205.58	-0.668427	0.164653	-4.05962	4.91531e-05	0.00050431	mxt	protein_coding
FBgn0014870	2399.94	0.360837	0.0889452	4.05685	4.97388e-05	0.000509641	Psi	protein_coding
FBgn0024285	1584.44	-0.424331	0.104595	-4.0569	4.97276e-05	0.000509641	Srp54	protein_coding
FBgn0035097	14.2528	2.42125	0.59695	4.05603	4.99128e-05	0.000511085	CG13405	protein_coding
FBgn0033934	858.304	-0.361887	0.0892278	-4.05577	4.99691e-05	0.000511321	CG17385	protein_coding
FBgn0039120	2418.98	-0.393074	0.0969711	-4.05352	5.04526e-05	0.000515585	Nup98-96	protein_coding
FBgn0266886	99.736	1.0034	0.24766	4.0515	5.08895e-05	0.000519706	lncRNA:CR45347	ncRNA
FBgn0036152	1681.23	-0.482283	0.119067	-4.05053	5.11017e-05	0.000521528	CG6175	protein_coding
FBgn0039165	395.486	-0.430089	0.106189	-4.0502	5.11733e-05	0.000521913	CG6204	protein_coding
FBgn0036589	482.42	0.610603	0.150959	4.04482	5.23626e-05	0.000532986	CG13067	protein_coding
FBgn0033316	294.954	-0.477495	0.118061	-4.04446	5.24437e-05	0.000533108	Gle1	protein_coding
FBgn0030429	35.0604	1.68423	0.41691	4.0398	5.34958e-05	0.000543088	CG4661	protein_coding
FBgn0263832	771.448	-0.500823	0.124041	-4.03755	5.4013e-05	0.000547618	Rcd5	protein_coding
FBgn0033029	4133.81	-0.249193	0.06174	-4.03617	5.43307e-05	0.000550478	Not3	protein_coding
FBgn0027599	560.642	-0.380694	0.0943537	-4.03476	5.46589e-05	0.00055344	CG2790	protein_coding
FBgn0051195	2008.62	-0.365984	0.090738	-4.03342	5.49706e-05	0.000556231	CG31195	protein_coding
FBgn0085421	7257.11	0.399703	0.0991302	4.0321	5.52799e-05	0.000558993	Epac	protein_coding
FBgn0052441	367.22	-0.48028	0.119128	-4.03164	5.539e-05	0.00055974	EMC10	protein_coding
FBgn0065059	2230.92	-0.691419	0.171588	-4.02952	5.58905e-05	0.000564428	snoRNA:660	snoRNA
FBgn0016984	2568.35	-0.481806	0.119605	-4.0283	5.61824e-05	0.000567005	sktl	protein_coding
FBgn0052232	12.4237	2.25592	0.560134	4.02747	5.63796e-05	0.000568623	CG32232	protein_coding
FBgn0036770	1506.06	-0.367632	0.0913073	-4.02631	5.66592e-05	0.000570697	Prestin	protein_coding
FBgn0004865	1892.49	0.34248	0.0850753	4.02561	5.68273e-05	0.000571644	Eip78C	protein_coding
FBgn0029801	3550.89	-0.362613	0.0901622	-4.02179	5.77585e-05	0.000580632	CG15771	protein_coding
FBgn0030510	207.46	-0.553766	0.137721	-4.02092	5.79709e-05	0.000582389	CG12177	protein_coding
FBgn0001994	4363.16	0.305613	0.0760124	4.02057	5.80572e-05	0.000582877	crp	protein_coding
FBgn0034258	7311.33	-0.62503	0.155514	-4.01913	5.84143e-05	0.000585699	eIF3c	protein_coding
FBgn0039733	438.795	-0.464142	0.115564	-4.01632	5.91128e-05	0.000591166	CG11504	protein_coding
FBgn0032398	1111.61	-0.428115	0.106586	-4.01661	5.90406e-05	0.000591166	CG6766	protein_coding
FBgn0264821	1273.55	-0.656976	0.163565	-4.0166	5.90444e-05	0.000591166	asRNA:CR44029	ncRNA
FBgn0017581	129106	-0.838744	0.208856	-4.0159	5.92197e-05	0.0005912	Lk6	protein_coding
FBgn0054056	281.984	-0.598826	0.149116	-4.01585	5.92312e-05	0.0005912	CG34056	protein_coding
FBgn0037003	63.0601	1.35436	0.337368	4.01449	5.95753e-05	0.000593867	CG18281	protein_coding
FBgn0026089	335.518	0.602759	0.150232	4.01219	6.01574e-05	0.000599282	CG14817	protein_coding
FBgn0267733	248.763	-0.618007	0.154058	-4.01153	6.03268e-05	0.000600195	lncRNA:CR46064	ncRNA
FBgn0034802	11847	-0.416466	0.103817	-4.01154	6.03228e-05	0.000600195	CNBP	protein_coding
FBgn0250850	801.006	-0.478017	0.119213	-4.00978	6.07758e-05	0.000604272	rig	protein_coding
FBgn0033405	1866.04	0.502029	0.125224	4.00903	6.09684e-05	0.000605797	CG13954	protein_coding
FBgn0033149	30.1997	1.37565	0.343215	4.00813	6.12024e-05	0.000607732	CG11060	protein_coding
FBgn0263520	9.73587	2.41867	0.603552	4.0074	6.13909e-05	0.000609211	mir-4945	pre_miRNA
FBgn0267627	42.6085	1.68887	0.421524	4.00659	6.16022e-05	0.000610915	lncRNA:CR45965	ncRNA
FBgn0265998	17202.1	0.704534	0.175884	4.00567	6.18407e-05	0.0006121	Doa	protein_coding
FBgn0260748	1761.51	-0.59318	0.148084	-4.00571	6.18326e-05	0.0006121	CG5004	protein_coding
FBgn0034091	1953.87	-0.342911	0.0857501	-3.99896	6.36221e-05	0.000628522	mrj	protein_coding
FBgn0027535	655.507	0.477026	0.119329	3.99756	6.39995e-05	0.000631847	botv	protein_coding
FBgn0030358	1046.06	0.494371	0.1237	3.99653	6.42774e-05	0.000634185	CG10362	protein_coding
FBgn0035868	1156.96	-0.401092	0.100496	-3.99111	6.57646e-05	0.000648443	CG7194	protein_coding
FBgn0035024	1397.6	-0.45313	0.113569	-3.98992	6.60953e-05	0.000651288	CG11414	protein_coding
FBgn0260855	1581.54	-0.365332	0.0916378	-3.98669	6.70002e-05	0.000659783	Sec22	protein_coding
FBgn0026060	798.463	0.374158	0.0938606	3.98631	6.71077e-05	0.00066042	Mipp2	protein_coding
FBgn0020304	10248.4	-0.312764	0.0785349	-3.98248	6.81987e-05	0.000670729	drongo	protein_coding
FBgn0024558	315.406	-0.53775	0.135222	-3.97679	6.98519e-05	0.000686114	Dph5	protein_coding
FBgn0285991	10165.5	-0.706814	0.177752	-3.9764	6.99669e-05	0.000686806	hpRNA:CR18854	ncRNA
FBgn0028500	2365.76	0.489832	0.123255	3.97413	7.06383e-05	0.000692515	Rich	protein_coding
FBgn0005660	136.22	0.728483	0.183304	3.97417	7.06251e-05	0.000692515	Ets21C	protein_coding
FBgn0033981	474.671	-0.422787	0.106433	-3.97232	7.11765e-05	0.000696907	Cyp6a21	protein_coding
FBgn0043854	97.7864	-1.15497	0.290821	-3.97143	7.14437e-05	0.000699079	slam	protein_coding
FBgn0037338	181.562	-0.66887	0.168465	-3.97038	7.17576e-05	0.000701261	Snm1	protein_coding
FBgn0262993	80.265	-1.03068	0.259584	-3.9705	7.17207e-05	0.000701261	lncRNA:CR43301	ncRNA
FBgn0020910	10123.3	-0.60826	0.153207	-3.97018	7.18183e-05	0.00070141	RpL3	protein_coding
FBgn0064225	13987.2	-0.575257	0.145047	-3.966	7.30891e-05	0.00071337	RpL5	protein_coding
FBgn0035423	1640.72	-0.68561	0.172939	-3.96446	7.35633e-05	0.000717544	eIF1	protein_coding
FBgn0053203	2295.7	0.31999	0.0807323	3.96359	7.38299e-05	0.000719236	CG33203	protein_coding
FBgn0261794	9065.72	0.392872	0.0991168	3.96373	7.37885e-05	0.000719236	kcc	protein_coding
FBgn0027500	165.157	-1.01762	0.256866	-3.96168	7.44238e-05	0.000724564	spd-2	protein_coding
FBgn0051008	8.23197	3.36473	0.849372	3.96144	7.45003e-05	0.000724852	CG31008	protein_coding
FBgn0013685	45.8951	-1.60567	0.405461	-3.96011	7.49149e-05	0.000728426	mt:ND6	protein_coding
FBgn0085444	1164.64	-0.364517	0.0921084	-3.95747	7.57462e-05	0.000736045	mute	protein_coding
FBgn0001216	1515.24	-0.416237	0.105236	-3.95527	7.64478e-05	0.000742395	Hsc70-1	protein_coding
FBgn0005694	4147.09	-0.305737	0.0773249	-3.95393	7.68775e-05	0.000746098	Aef1	protein_coding
FBgn0037625	564.585	0.452713	0.114533	3.95267	7.72831e-05	0.000749563	CG11768	protein_coding
FBgn0264471	6.78219	3.20877	0.812167	3.95088	7.78646e-05	0.000754689	lncRNA:CR43879	ncRNA
FBgn0035802	5681.04	-0.676579	0.171254	-3.95073	7.79138e-05	0.000754689	Pura	protein_coding
FBgn0028953	6704.38	-0.293458	0.074282	-3.95059	7.79583e-05	0.000754689	CG14478	protein_coding
FBgn0265856	103.187	-1.34449	0.340604	-3.94737	7.90138e-05	0.000763585	lncRNA:CR44645	ncRNA
FBgn0260446	3741.69	0.391034	0.0990627	3.94734	7.90257e-05	0.000763585	GABA-B-R1	protein_coding
FBgn0003248	1399.37	-0.420039	0.106515	-3.94346	8.03142e-05	0.00077555	Rh2	protein_coding
FBgn0284435	838.061	0.721566	0.183181	3.93909	8.17908e-05	0.000788821	tyn	protein_coding
FBgn0052220	250.663	-0.776781	0.197221	-3.93863	8.19467e-05	0.000789831	Csas	protein_coding
FBgn0052056	1033.84	-0.342469	0.0869636	-3.93808	8.21369e-05	0.00079117	scramb1	protein_coding
FBgn0261857	103.687	0.774394	0.196745	3.93602	8.28426e-05	0.000797391	CR42786	pseudogene
FBgn0004926	1252.15	0.500805	0.12724	3.9359	8.28861e-05	0.000797391	eIF2beta	protein_coding
FBgn0010399	846.886	0.395612	0.100527	3.93536	8.3072e-05	0.000798682	Nmdar1	protein_coding
FBgn0036254	305.485	-0.578502	0.147184	-3.93046	8.47822e-05	0.000813603	CG5645	protein_coding
FBgn0038849	233.404	-0.622262	0.158383	-3.92885	8.53527e-05	0.000816539	CG7079	protein_coding
FBgn0036677	107.81	0.766882	0.19518	3.92909	8.52673e-05	0.000816539	CG13023	protein_coding
FBgn0034365	201.374	-0.644824	0.164115	-3.92911	8.5261e-05	0.000816539	CG5335	protein_coding
FBgn0034743	2479.26	-0.535093	0.136195	-3.92886	8.53487e-05	0.000816539	RpS16	protein_coding
FBgn0038173	125.214	-0.691981	0.176179	-3.92771	8.57569e-05	0.000819898	Adgf-C	protein_coding
FBgn0014022	160.628	-0.645566	0.164731	-3.9189	8.89533e-05	0.000849931	Rlb1	protein_coding
FBgn0032997	581.23	-0.420108	0.107247	-3.91721	8.9581e-05	0.00085487	CG17486	protein_coding
FBgn0086768	545.619	-0.37258	0.0951229	-3.91682	8.9723e-05	0.000855696	Pcmt	protein_coding
FBgn0033716	464.193	-0.490405	0.125239	-3.91574	9.01256e-05	0.000858474	Den1	protein_coding
FBgn0264439	139.073	-1.02074	0.260795	-3.91395	9.0798e-05	0.000864345	lncRNA:CR43857	ncRNA
FBgn0010078	8675.91	-0.433257	0.110732	-3.91267	9.12806e-05	0.000868062	RpL23	protein_coding
FBgn0032194	295.734	-0.455444	0.116404	-3.91262	9.13009e-05	0.000868062	CG4901	protein_coding
FBgn0032166	447.447	-0.546673	0.139935	-3.90661	9.36017e-05	0.000888841	CG4619	protein_coding
FBgn0287592	1622.66	-0.457404	0.117238	-3.90149	9.56031e-05	0.000905618	CG46462	protein_coding
FBgn0020443	3915.35	-0.307271	0.0788905	-3.89491	9.82346e-05	0.000929404	eRF3	protein_coding
FBgn0036028	239.273	-0.496994	0.127764	-3.88993	0.000100271	0.000946931	CG16717	protein_coding
FBgn0052009	818.762	-0.343136	0.0882169	-3.88969	0.000100374	0.000947319	CR32009	pseudogene
FBgn0033482	2027.11	-0.317488	0.0817452	-3.88387	0.000102807	0.000968503	CG1371	protein_coding
FBgn0065071	44.5218	1.65795	0.427011	3.88269	0.000103306	0.000972617	snoRNA:Or-CD10	snoRNA
FBgn0014163	13905.1	-0.36474	0.0940839	-3.87676	0.000105858	0.000995427	fax	protein_coding
FBgn0083992	246.462	-0.494084	0.127465	-3.87625	0.00010608	0.000996903	Mkp	protein_coding
FBgn0039308	186.843	-0.693895	0.179043	-3.87557	0.000106375	0.000997977	CG11889	protein_coding
FBgn0039309	186.843	-0.693895	0.179043	-3.87557	0.000106375	0.000997977	CG11891	protein_coding
FBgn0041097	2385.1	0.36942	0.0953209	3.87554	0.000106388	0.000997977	robo3	protein_coding
FBgn0031668	115.294	-0.711099	0.183516	-3.87487	0.000106682	0.000999521	CG31917	protein_coding
FBgn0265968	115.294	-0.711099	0.183516	-3.87487	0.000106682	0.000999521	Tfb5	protein_coding
FBgn0267704	33.1829	1.41519	0.365292	3.87414	0.000107003	0.00100192	lncRNA:flam	ncRNA
FBgn0266199	411.245	-0.411258	0.106163	-3.87383	0.000107136	0.00100256	asRNA:CR44894	ncRNA
FBgn0051716	5920.59	-0.413668	0.106819	-3.8726	0.000107682	0.00100705	Cnot4	protein_coding
FBgn0267515	9306.43	-1.90469	0.492013	-3.87122	0.000108293	0.00101154	28SrRNA-Psi:CR45855	pseudogene
FBgn0027342	558.441	-0.467836	0.120896	-3.86974	0.000108952	0.00101709	fz4	protein_coding
FBgn0267543	17.0522	1.80421	0.466256	3.86957	0.000109029	0.00101719	lncRNA:CR45883	ncRNA
FBgn0033971	336.626	-0.455162	0.117642	-3.86904	0.000109267	0.00101817	CG10209	protein_coding
FBgn0035424	20863.6	0.330634	0.0855423	3.86515	0.000111019	0.00103387	Larp4B	protein_coding
FBgn0024291	3522.74	-0.307309	0.0795315	-3.86399	0.000111548	0.00103818	Sirt1	protein_coding
FBgn0000384	1140.88	0.36747	0.0951281	3.86289	0.000112052	0.00104223	cta	protein_coding
FBgn0027512	2581.11	-0.44302	0.114793	-3.85931	0.000113707	0.00105699	CG10254	protein_coding
FBgn0083971	557.452	0.438479	0.11366	3.85782	0.000114401	0.00106217	CG34135	protein_coding
FBgn0035642	15.8169	-3.11906	0.809224	-3.85438	0.000116024	0.00107529	CG18586	protein_coding
FBgn0030798	1928.22	-0.642385	0.166671	-3.85421	0.000116103	0.00107538	CG13003	protein_coding
FBgn0051510	1224.48	-0.405997	0.105492	-3.84859	0.0001188	0.00109839	CG31510	protein_coding
FBgn0039321	5012.62	-0.297827	0.0774159	-3.84711	0.000119522	0.00110249	CG10550	protein_coding
FBgn0011603	2381.87	-0.555177	0.144349	-3.84608	0.000120023	0.00110638	ine	protein_coding
FBgn0024250	1036.59	-0.408076	0.106154	-3.8442	0.000120948	0.00111357	brk	protein_coding
FBgn0021764	4829.71	0.454491	0.118249	3.8435	0.000121291	0.00111606	sdk	protein_coding
FBgn0051300	940.405	-0.533408	0.138813	-3.84264	0.000121716	0.00111931	CG31300	protein_coding
FBgn0263336	535.524	-0.451035	0.117404	-3.84174	0.000122167	0.00112278	lncRNA:CR43417	ncRNA
FBgn0266410	29486.8	-0.373576	0.097348	-3.83753	0.000124276	0.00114081	CG45050	protein_coding
FBgn0028499	298.921	0.527763	0.137628	3.83471	0.000125712	0.00115331	CG7985	protein_coding
FBgn0020370	2952.42	-0.334602	0.0873355	-3.83122	0.000127507	0.00116839	TppII	protein_coding
FBgn0038007	18.9112	-1.82712	0.476947	-3.83086	0.000127698	0.00116944	Cyp313a3	protein_coding
FBgn0001234	44945.3	0.704384	0.184076	3.8266	0.000129928	0.00118845	lncRNA:Hsromega	ncRNA
FBgn0036727	211.556	-0.710776	0.185744	-3.82665	0.0001299	0.00118845	SecCl	protein_coding
FBgn0038865	366.76	-0.514328	0.134497	-3.8241	0.000131251	0.00119984	cDIP	protein_coding
FBgn0020445	986.785	-0.458681	0.120021	-3.82166	0.000132558	0.00120964	E23	protein_coding
FBgn0083976	245.879	-0.489524	0.128187	-3.81883	0.000134088	0.00122288	CG34140	protein_coding
FBgn0051472	588.536	-0.41621	0.109007	-3.8182	0.000134431	0.00122456	sgll	protein_coding
FBgn0030351	91.5151	0.847378	0.221925	3.8183	0.000134372	0.00122456	CG1840	protein_coding
FBgn0036134	4083.4	-0.360297	0.0944634	-3.81414	0.000136659	0.00124412	FoxK	protein_coding
FBgn0004872	87.8913	-2.14753	0.563238	-3.81283	0.000137383	0.00124997	piwi	protein_coding
FBgn0051100	844.158	-0.309033	0.0811011	-3.81046	0.000138707	0.00126128	CG31100	protein_coding
FBgn0002622	6517.81	-0.418667	0.109991	-3.80637	0.00014102	0.00128151	RpS3	protein_coding
FBgn0261602	6120.83	-0.591813	0.155506	-3.80571	0.000141398	0.00128348	RpL8	protein_coding
FBgn0263620	56.2391	-1.02316	0.268951	-3.80426	0.00014223	0.00129027	asRNA:CR43629	ncRNA
FBgn0262972	200.986	-0.651318	0.171233	-3.80368	0.00014256	0.00129174	lncRNA:cherub	ncRNA
FBgn0034327	93.2518	1.20887	0.317815	3.80371	0.000142547	0.00129174	CG14505	protein_coding
FBgn0034400	6356.33	0.391872	0.103079	3.80169	0.000143715	0.00130145	CG15099	protein_coding
FBgn0000640	23.3243	1.5418	0.406062	3.79696	0.000146484	0.00132575	Fbp2	protein_coding
FBgn0038437	243.239	-0.505336	0.133103	-3.79659	0.000146698	0.0013269	Sdhaf3	protein_coding
FBgn0030913	2691.74	0.352248	0.0927928	3.79607	0.000147006	0.00132891	CG6123	protein_coding
FBgn0028644	1218.45	0.377328	0.0994636	3.79363	0.00014846	0.0013397	beat-Ic	protein_coding
FBgn0052251	377.873	-0.775868	0.204584	-3.79242	0.000149189	0.00134539	Claspin	protein_coding
FBgn0051660	3954.05	0.356806	0.0940909	3.79214	0.000149353	0.00134539	smog	protein_coding
FBgn0265070	297.453	-0.777984	0.205244	-3.79054	0.00015032	0.00135332	asRNA:CR44181	ncRNA
FBgn0002906	590.762	-0.492319	0.129902	-3.78992	0.000150694	0.00135577	Blm	protein_coding
FBgn0031759	6912.27	0.286369	0.075563	3.7898	0.000150768	0.00135577	lid	protein_coding
FBgn0284257	8490.17	-0.32834	0.0866792	-3.78799	0.000151873	0.00136491	Ttd14	protein_coding
FBgn0262732	1382.35	0.463834	0.122715	3.77977	0.000156971	0.0014099	mbf1	protein_coding
FBgn0082987	344.999	0.743685	0.196795	3.77897	0.000157477	0.00141363	snoRNA:Psi28S-2444	snoRNA
FBgn0029113	511.478	-0.401264	0.106193	-3.77862	0.000157698	0.00141479	Uba2	protein_coding
FBgn0038390	65.4759	-1.05393	0.278992	-3.77765	0.000158318	0.0014187	Rbf2	protein_coding
FBgn0037589	13.0028	2.00288	0.530178	3.77775	0.000158249	0.0014187	Obp85a	protein_coding
FBgn0267612	11.9676	2.40145	0.636038	3.77564	0.000159599	0.00142834	lncRNA:CR45950	ncRNA
FBgn0030956	380.691	-0.473365	0.125377	-3.77553	0.000159671	0.00142834	CG18259	protein_coding
FBgn0025519	500.316	-0.39885	0.105728	-3.77243	0.000161663	0.00144448	fidipidine	protein_coding
FBgn0035710	1889.8	-0.308966	0.0819799	-3.76881	0.00016403	0.00146479	SP1173	protein_coding
FBgn0086710	4998.38	-0.560491	0.148793	-3.76693	0.000165266	0.00147497	RpL30	protein_coding
FBgn0086251	489.095	-0.550313	0.146106	-3.76653	0.000165534	0.0014765	del	protein_coding
FBgn0033261	203.871	-0.521513	0.138479	-3.766	0.000165882	0.00147875	udd	protein_coding
FBgn0082959	99.2094	0.850558	0.226076	3.76227	0.00016838	0.00149929	snoRNA:Psi28S-3405b	snoRNA
FBgn0036812	155.4	-0.653953	0.173946	-3.75951	0.000170245	0.00151264	Nufip	protein_coding
FBgn0023215	7571.49	-0.318781	0.084794	-3.75947	0.000170271	0.00151264	Mnt	protein_coding
FBgn0033233	221.418	-0.584823	0.155568	-3.75927	0.000170411	0.00151301	Kdm4A	protein_coding
FBgn0037688	435.975	-0.430981	0.11471	-3.75713	0.000171873	0.00152336	CG9356	protein_coding
FBgn0032455	1311.01	0.510246	0.135855	3.75581	0.000172785	0.00153056	Pih1D1	protein_coding
FBgn0035733	654.077	0.382753	0.101928	3.75512	0.000173256	0.00153386	CG8641	protein_coding
FBgn0260480	19.1477	2.02516	0.539573	3.75326	0.000174548	0.00154353	CG32295	protein_coding
FBgn0031814	4992.83	0.296006	0.0789115	3.75112	0.000176049	0.00155591	retm	protein_coding
FBgn0267613	31.9548	-1.2398	0.330813	-3.74774	0.000178432	0.00157607	asRNA:CR45951	ncRNA
FBgn0086384	1113.26	-0.49095	0.131084	-3.74531	0.000180172	0.00159052	Mer	protein_coding
FBgn0051773	26.1268	1.61716	0.431909	3.74423	0.00018095	0.00159648	CG31773	protein_coding
FBgn0030694	254.234	-0.514547	0.137544	-3.74096	0.000183322	0.00161648	CG15602	protein_coding
FBtr0445470_df_nrg	80.6034	0.821455	0.219658	3.73971	0.000184236	0.00162361	gene_source "FlyBase"	miRNA
FBgn0005674	3527.72	-0.464728	0.124291	-3.73904	0.000184728	0.00162702	GluProRS	protein_coding
FBgn0030027	873.903	0.403271	0.107874	3.73835	0.000185232	0.00163035	CG1632	protein_coding
FBgn0029629	1244.74	-0.50722	0.135684	-3.73823	0.000185317	0.00163035	eIF3g1	protein_coding
FBgn0025366	1670.08	-0.37231	0.0996419	-3.73648	0.000186616	0.00164084	Ip259	protein_coding
FBgn0000044	28628.1	-0.51756	0.138558	-3.73534	0.000187461	0.00164733	Act57B	protein_coding
FBgn0034033	80.6519	-0.818319	0.219138	-3.73426	0.000188269	0.00165349	CG8204	protein_coding
FBgn0035578	273.738	-0.451513	0.120936	-3.73348	0.000188853	0.00165767	CG13707	protein_coding
FBgn0082585	1642.91	-0.676159	0.181207	-3.73141	0.00019041	0.00167039	sprt	protein_coding
FBgn0286869	5.13274	5.25332	1.40892	3.7286	0.000192544	0.00168623	lncRNA:CR46391	ncRNA
FBgn0261269	472.791	-0.458445	0.122969	-3.72813	0.000192902	0.00168841	conv	protein_coding
FBgn0065066	27.6449	1.77954	0.477554	3.72636	0.000194263	0.00169936	snoRNA:Me28S-A2564	snoRNA
FBgn0010808	1521.32	-0.3206	0.08614	-3.72185	0.000197769	0.00172807	Chchd3	protein_coding
FBgn0004191	1582.28	1.16998	0.314507	3.72006	0.000199174	0.0017374	snRNA:U2:34ABa	snRNA
FBgn0038269	620.594	-0.349816	0.0941079	-3.71718	0.000201462	0.00175636	Rrp6	protein_coding
FBgn0033639	5267.04	-0.305689	0.0822615	-3.71607	0.000202349	0.0017631	CG9003	protein_coding
FBgn0011818	1816.64	-0.288717	0.0777234	-3.71467	0.000203466	0.00177183	oaf	protein_coding
FBgn0267702	131.371	-1.14023	0.307145	-3.71234	0.000205348	0.00178621	lncRNA:CR46035	ncRNA
FBgn0029167	7785.5	0.317597	0.08564	3.70851	0.00020848	0.00181141	Hml	protein_coding
FBgn0028471	1717.86	-0.346797	0.093549	-3.70712	0.00020963	0.00182011	Nab2	protein_coding
FBgn0035458	26.199	1.60958	0.434199	3.70701	0.000209718	0.00182011	ppk27	protein_coding
FBgn0082960	33.9894	1.54535	0.416998	3.70591	0.000210636	0.00182603	snoRNA:Psi28S-3405a	snoRNA
FBgn0283554	81.5933	0.803665	0.216918	3.70492	0.00021146	0.00182968	mir-9371	pre_miRNA
FBgn0037529	1144.82	-0.518609	0.139974	-3.70503	0.000211369	0.00182968	mRpS9	protein_coding
FBgn0036646	203.042	-0.64501	0.1741	-3.70483	0.000211532	0.00182968	CR18217	pseudogene
FBgn0003459	628.217	-0.45358	0.122425	-3.70496	0.000211426	0.00182968	stwl	protein_coding
FBgn0030768	366.108	2.02685	0.547107	3.70468	0.000211662	0.00182978	CG9723	protein_coding
FBgn0040923	1500.02	1.10672	0.298788	3.70402	0.000212209	0.00183348	CG11368	protein_coding
FBgn0000308	6849.57	-0.380327	0.102799	-3.6997	0.000215855	0.0018629	chic	protein_coding
FBgn0085412	13389.7	0.518879	0.140272	3.69909	0.000216373	0.00186632	kmr	protein_coding
FBgn0086912	226.96	-0.487113	0.131692	-3.69888	0.000216553	0.00186683	mbm	protein_coding
FBgn0286730	34.7859	1.51628	0.409985	3.69838	0.000216983	0.00186926	snoRNA:Me28S-A2629	snoRNA
FBgn0267580	4.55125	-4.98686	1.34843	-3.69827	0.000217077	0.00186926	lncRNA:CR45920	ncRNA
FBgn0031613	9.32447	2.84783	0.770794	3.69467	0.00022017	0.00189484	HP6	protein_coding
FBgn0261549	46877.3	0.376721	0.102037	3.692	0.000222498	0.00191274	rdgA	protein_coding
FBgn0035398	3267.05	-0.419649	0.113694	-3.69105	0.000223332	0.00191884	Cht7	protein_coding
FBgn0028895	112.658	-0.729486	0.197688	-3.69009	0.000224174	0.001925	CG17328	protein_coding
FBgn0034110	970.243	-0.352478	0.0956353	-3.68565	0.000228121	0.00195672	Atg9	protein_coding
FBgn0053526	6751.92	-0.593724	0.161099	-3.68547	0.000228284	0.00195703	PNUTS	protein_coding
FBgn0035260	478.926	0.494971	0.134312	3.68524	0.00022849	0.00195771	CG7991	protein_coding
FBgn0025608	2047.34	-0.274231	0.0744183	-3.68499	0.000228709	0.00195849	Faf2	protein_coding
FBgn0022213	410.257	-0.522505	0.1418	-3.68479	0.000228888	0.00195894	Cse1	protein_coding
FBgn0031530	1680.13	0.307718	0.0835421	3.68339	0.000230155	0.00196869	Pgant2	protein_coding
FBgn0052027	453.222	0.632971	0.172064	3.67869	0.000234434	0.00200308	lncRNA:CR32027	ncRNA
FBgn0029840	2460.41	0.364325	0.0990353	3.67874	0.000234392	0.00200308	raptor	protein_coding
FBgn0263773	6263.86	-0.307223	0.0835191	-3.67848	0.000234626	0.0020036	fok	protein_coding
FBgn0265994	17.8221	-1.65732	0.450652	-3.67761	0.000235432	0.00200937	lncRNA:CR44769	ncRNA
FBgn0033247	302.629	-0.539799	0.146787	-3.67743	0.000235593	0.00200964	Nup44A	protein_coding
FBgn0035162	2102.75	0.438234	0.119176	3.6772	0.000235805	0.00201034	Sf3b3	protein_coding
FBgn0035470	258.905	-0.47477	0.12918	-3.67527	0.000237601	0.00202453	Ccz1	protein_coding
FBgn0001404	6739.39	-0.368987	0.100419	-3.67447	0.000238347	0.00202976	egh	protein_coding
FBgn0052271	123.364	-0.722351	0.196636	-3.67355	0.000239202	0.00203592	CG32271	protein_coding
FBgn0037540	95.4834	-0.775976	0.211398	-3.67068	0.000241902	0.00205611	Pbp95	protein_coding
FBgn0035584	11.4337	2.00546	0.546834	3.66741	0.000245023	0.00207859	CG17030	protein_coding
FBgn0052396	43.154	1.21612	0.331884	3.66428	0.000248035	0.00210182	CG32396	protein_coding
FBgn0032184	6.40362	3.53237	0.963982	3.66435	0.000247966	0.00210182	CG13135	protein_coding
FBgn0266574	15.1866	1.71368	0.467773	3.66349	0.0002488	0.00210715	tRNA:Thr-TGT-2-4	tRNA
FBgn0034286	1043.09	0.298425	0.0814932	3.66196	0.000250289	0.0021186	dpr13	protein_coding
FBgn0033448	869.563	-0.317716	0.0868264	-3.65921	0.000252996	0.00214034	hebe	protein_coding
FBgn0030973	2102.84	-0.304393	0.0832	-3.65857	0.000253627	0.00214451	CG7332	protein_coding
FBgn0265176	6.18067	3.49427	0.955261	3.65793	0.000254263	0.00214753	lncRNA:CR44241	ncRNA
FBgn0038400	2532.75	-0.304626	0.0832822	-3.65776	0.000254429	0.00214776	CG5903	protein_coding
FBgn0031295	19.8517	1.74504	0.477208	3.65677	0.000255412	0.00215487	CG4375	protein_coding
FBgn0039136	1178.95	-0.320188	0.0875643	-3.65661	0.000255578	0.00215509	CG5902	protein_coding
FBgn0038950	360.161	-0.426084	0.116565	-3.65534	0.000256839	0.00216336	CG5382	protein_coding
FBgn0005624	1447.51	-0.3851	0.105391	-3.65402	0.000258166	0.00217336	Psc	protein_coding
FBgn0038282	3802.37	0.321962	0.0881266	3.6534	0.00025879	0.00217742	dpr9	protein_coding
FBgn0029820	3704.9	-0.247337	0.067719	-3.6524	0.000259798	0.00218352	CG16721	protein_coding
FBgn0285947	4964.1	-0.422011	0.115564	-3.65173	0.000260475	0.00218802	RpS10b	protein_coding
FBgn0000414	13418.3	0.50635	0.138696	3.6508	0.000261423	0.00219174	Dab	protein_coding
FBgn0264794	666.717	-0.699131	0.191504	-3.65074	0.000261486	0.00219174	lncRNA:CR44024	ncRNA
FBgn0013696	16.0073	2.30035	0.63019	3.65025	0.000261982	0.00219471	mt:tRNA:Ile-GAT	tRNA
FBgn0039529	486.78	-0.451728	0.123759	-3.65007	0.000262171	0.0021951	CG5612	protein_coding
FBgn0263556	71.5022	0.815504	0.223455	3.64952	0.000262729	0.00219857	mir-4940	pre_miRNA
FBgn0265420	14.6238	1.75498	0.480957	3.64892	0.00026334	0.0022025	lncRNA:CR44332	ncRNA
FBgn0086667	487.776	0.672523	0.184322	3.64864	0.000263635	0.00220377	snoRNA:Psi28S-3342	snoRNA
FBgn0052267	107.667	-1.07473	0.294605	-3.64803	0.000264257	0.00220777	CG32267	protein_coding
FBgn0011692	70.8908	-1.15452	0.316567	-3.64699	0.000265335	0.00221544	pav	protein_coding
FBgn0051690	455.052	0.432057	0.118473	3.64686	0.000265462	0.00221544	CG31690	protein_coding
FBgn0035007	6.69684	3.4922	0.957843	3.6459	0.000266455	0.00222252	CG3492	protein_coding
FBgn0036790	249.667	0.541869	0.148649	3.64529	0.000267093	0.00222664	AstC-R1	protein_coding
FBgn0260857	188.097	-0.599683	0.164525	-3.64493	0.000267463	0.00222844	Bet1	protein_coding
FBgn0029914	498.671	-0.402356	0.110392	-3.6448	0.000267597	0.00222844	CG4558	protein_coding
FBgn0035152	283.291	-0.513341	0.140871	-3.64405	0.000268379	0.00223293	CG3386	protein_coding
FBgn0033739	2184.78	0.36649	0.100573	3.64401	0.000268427	0.00223293	Dyb	protein_coding
FBgn0261983	999.511	-0.318569	0.0874465	-3.64301	0.000269466	0.00224037	l(2)gd1	protein_coding
FBgn0286037	75.8936	0.870165	0.238926	3.64199	0.000270536	0.00224806	sisRNA:3	ncRNA
FBgn0034425	190.37	-0.547871	0.150453	-3.64147	0.000271081	0.00225109	CG11906	protein_coding
FBgn0264607	8685.44	0.347175	0.0953418	3.64137	0.000271192	0.00225109	CaMKII	protein_coding
FBgn0265991	25221.7	-0.80051	0.21987	-3.64084	0.000271753	0.00225452	Zasp52	protein_coding
FBgn0039767	996.88	-0.340219	0.093478	-3.63956	0.000273104	0.00226452	CG2218	protein_coding
FBgn0035331	513.778	0.464258	0.127597	3.63847	0.000274268	0.00227295	MsR1	protein_coding
FBgn0030420	685.59	-0.408438	0.112403	-3.63368	0.00027941	0.00231432	CG12717	protein_coding
FBgn0037482	724.561	-0.322153	0.0886657	-3.63335	0.000279767	0.00231487	CG10055	protein_coding
FBgn0259699	5541.95	-0.416386	0.114602	-3.63334	0.000279776	0.00231487	CG42353	protein_coding
FBgn0040397	3205.97	-0.293724	0.0808925	-3.63104	0.000282286	0.00233438	CG3655	protein_coding
FBgn0263413	11212.9	-0.74696	0.205906	-3.62768	0.000285976	0.00236237	lncRNA:CR43459	ncRNA
FBgn0029688	9717.08	0.466318	0.128571	3.62693	0.000286813	0.00236801	lva	protein_coding
FBgn0040230	2250.7	0.311804	0.0859781	3.62655	0.000287231	0.00237019	dbo	protein_coding
FBgn0046875	73.1392	0.779976	0.215187	3.62465	0.000289357	0.0023836	Obp83g	protein_coding
FBgn0034210	265.184	-0.504024	0.139059	-3.62454	0.000289474	0.0023836	Camp	protein_coding
FBgn0267350	6672.85	0.486533	0.134223	3.6248	0.000289186	0.0023836	Pi4KIIIalpha	protein_coding
FBgn0260817	224.733	-0.537753	0.14835	-3.6249	0.000289077	0.0023836	gkt	protein_coding
FBgn0261243	2137.61	-0.310767	0.0857454	-3.6243	0.00028975	0.0023846	Psa	protein_coding
FBgn0053208	18483	0.665059	0.183655	3.62124	0.000293197	0.00241169	Mical	protein_coding
FBgn0283500	1232.41	-0.398111	0.109942	-3.6211	0.000293355	0.0024117	Sac1	protein_coding
FBgn0035858	28.9069	1.25037	0.345597	3.61799	0.000296898	0.00243823	CG13674	protein_coding
FBgn0032249	1904.93	-0.375782	0.103899	-3.6168	0.000298272	0.00244691	TBC1D16	protein_coding
FBgn0010660	1131.29	-0.360239	0.0996317	-3.61571	0.000299527	0.0024559	Nup214	protein_coding
FBgn0004403	6792.91	-0.33456	0.0925612	-3.61448	0.000300954	0.00246628	RpS14a	protein_coding
FBgn0054015	73.4191	-0.926279	0.256404	-3.61257	0.000303175	0.00247922	CG34015	protein_coding
FBgn0036624	746.812	-0.330921	0.0916393	-3.61113	0.000304868	0.00249175	RAF2	protein_coding
FBgn0260795	7360.21	-0.378969	0.104951	-3.61093	0.000305097	0.0024923	NaPi-III	protein_coding
FBgn0028532	4.71968	5.00243	1.38555	3.61043	0.000305692	0.00249584	CG7968	protein_coding
FBgn0053169	108.249	-0.740585	0.205139	-3.61017	0.000306002	0.00249648	CG33169	protein_coding
FBgn0003920	1604.96	1.14824	0.318064	3.61009	0.000306095	0.00249648	snRNA:U2:14B	snRNA
FBgn0037200	203.669	-0.580997	0.160966	-3.60943	0.000306866	0.00250145	CG11109	protein_coding
FBgn0029856	986.062	-0.360304	0.0998528	-3.60835	0.000308153	0.00251062	CG11700	protein_coding
FBgn0086664	134.633	0.920773	0.255504	3.60376	0.000313651	0.00255023	snoRNA:Psi28S-2149	snoRNA
FBgn0037686	6708.36	-0.544609	0.151129	-3.6036	0.000313842	0.00255023	RpL34b	protein_coding
FBgn0263537	166.97	0.654636	0.181653	3.60378	0.000313626	0.00255023	mir-4951	pre_miRNA
FBgn0005612	3485.1	-0.325053	0.0902015	-3.60363	0.000313807	0.00255023	Sox14	protein_coding
FBgn0037344	7780.41	0.523258	0.14523	3.60296	0.000314611	0.00255425	CG2926	protein_coding
FBgn0031630	258.341	-0.478038	0.132681	-3.60292	0.000314667	0.00255425	CG15629	protein_coding
FBgn0250823	8043.99	0.29037	0.0806081	3.60225	0.000315479	0.00255949	gish	protein_coding
FBgn0024362	1988.65	-0.344198	0.0956291	-3.59931	0.000319068	0.00258725	Naa30A	protein_coding
FBgn0036391	1802.56	0.458136	0.127297	3.59897	0.000319483	0.00258926	CG17364	protein_coding
FBgn0039807	980.785	-0.397197	0.110378	-3.59852	0.000320036	0.00259124	CG15546	protein_coding
FBgn0023213	15641.8	-0.312325	0.0867932	-3.59849	0.000320064	0.00259124	eIF4G1	protein_coding
FBgn0010417	842.489	-0.45794	0.127272	-3.59812	0.000320529	0.00259276	Taf6	protein_coding
FBgn0031484	1272.52	-0.478936	0.133109	-3.59807	0.000320588	0.00259276	CG3165	protein_coding
FBgn0017418	5851.74	-0.292968	0.0814355	-3.59754	0.000321235	0.00259528	ari-1	protein_coding
FBgn0015371	8193.37	0.377258	0.104895	3.59652	0.000322507	0.00260419	chn	protein_coding
FBgn0037150	334.548	-0.404691	0.112562	-3.59526	0.000324067	0.00261405	CG7133	protein_coding
FBgn0031489	606.797	-0.409966	0.114084	-3.59355	0.000326209	0.00262995	CG17224	protein_coding
FBgn0267522	23812.8	-1.81265	0.504876	-3.59029	0.000330316	0.00266028	28SrRNA-Psi:CR45862	pseudogene
FBgn0283548	33.916	1.42432	0.396948	3.58818	0.000332995	0.00267906	mir-9381	pre_miRNA
FBgn0036668	3668.38	-0.36464	0.101649	-3.58727	0.000334164	0.00268567	Zcchc7	protein_coding
FBgn0037184	296.912	-0.411477	0.114715	-3.58696	0.000334553	0.00268739	CG14450	protein_coding
FBgn0061200	5440.49	0.446568	0.124586	3.58443	0.000337822	0.00271224	Nup153	protein_coding
FBgn0034187	233.601	-0.75948	0.211921	-3.5838	0.000338635	0.00271736	CG6967	protein_coding
FBgn0026634	335.775	-0.431231	0.120361	-3.5828	0.000339929	0.00272632	Cog2	protein_coding
FBgn0266694	1159.1	0.418054	0.116762	3.58041	0.000343059	0.00274857	lncRNA:CR45184	ncRNA
FBgn0050296	6211.96	-0.58008	0.162026	-3.58016	0.000343387	0.00274858	RIC-3	protein_coding
FBgn0259700	5561.73	-0.410496	0.114659	-3.58014	0.000343417	0.00274858	CG42354	protein_coding
FBgn0034223	256.342	-0.63877	0.178448	-3.57958	0.00034415	0.00275302	Tes	protein_coding
FBgn0032803	445.785	-0.408228	0.114093	-3.57804	0.000346179	0.00276782	CG13082	protein_coding
FBgn0085357	108.15	0.82401	0.230374	3.57684	0.000347772	0.00277911	CG34328	protein_coding
FBgn0261381	307.752	-0.442759	0.12382	-3.57581	0.00034914	0.00278284	mtTFB1	protein_coding
FBgn0261353	307.752	-0.442759	0.12382	-3.57581	0.00034914	0.00278284	Ccdc56	protein_coding
FBgn0033460	5356.82	-0.29567	0.0826791	-3.57611	0.000348741	0.00278284	Sec24AB	protein_coding
FBgn0283658	6931.86	-0.278266	0.0778155	-3.57597	0.000348935	0.00278284	muc	protein_coding
FBgn0026199	3330.58	-0.341253	0.0955291	-3.57224	0.000353946	0.00281824	myo	protein_coding
FBgn0053147	5686.75	0.394867	0.110614	3.56979	0.000357271	0.00284032	Hs3st-A	protein_coding
FBgn0267641	49.159	1.63358	0.457688	3.5692	0.000358067	0.00284517	lncRNA:CR45979	ncRNA
FBgn0036309	1088.66	-0.338125	0.0947535	-3.56847	0.000359073	0.0028517	Hip1	protein_coding
FBgn0040239	1755.36	-0.39488	0.110704	-3.56698	0.000361118	0.00286646	bc10	protein_coding
FBgn0039686	338.882	0.45015	0.126205	3.56682	0.000361338	0.00286674	CG15506	protein_coding
FBgn0086358	1906.07	-0.418453	0.117347	-3.56594	0.000362555	0.00287491	Tab2	protein_coding
FBgn0038957	123.665	-0.700773	0.196607	-3.56434	0.000364778	0.00289106	CG7059	protein_coding
FBgn0011771	671.429	-0.382924	0.107446	-3.56386	0.000365434	0.00289477	Hem	protein_coding
FBgn0032456	7071.44	0.492206	0.138155	3.5627	0.000367061	0.00290617	MRP	protein_coding
FBgn0051874	4.72074	4.31853	1.21255	3.56153	0.0003687	0.00291765	Fum4	protein_coding
FBgn0003922	1675.76	1.14003	0.320176	3.56064	0.000369948	0.00292602	snRNA:U2:38ABa	snRNA
FBgn0259163	8055.46	0.445852	0.125243	3.55989	0.000371013	0.00293294	CG42268	protein_coding
FBgn0019830	1055.04	-0.366365	0.102974	-3.55784	0.000373912	0.00295283	colt	protein_coding
FBgn0036992	4494.15	-0.25574	0.0718914	-3.5573	0.000374683	0.00295741	Hpd	protein_coding
FBgn0085386	2433.25	0.471048	0.132482	3.55556	0.00037717	0.00297399	CG34357	protein_coding
FBgn0037560	181.887	-0.581007	0.163436	-3.55496	0.000378039	0.00297781	CR18228	pseudogene
FBgn0011211	37537.6	-0.407014	0.114591	-3.55188	0.000382486	0.0030113	blw	protein_coding
FBgn0036594	14.3913	1.76558	0.497159	3.55134	0.000383271	0.00301594	CG13047	protein_coding
FBgn0029720	499.395	0.40788	0.114889	3.55021	0.00038492	0.00302737	CG3009	protein_coding
FBgn0037897	2550.07	0.42692	0.120275	3.54953	0.000385923	0.00303217	CG5270	protein_coding
FBgn0262867	733.417	-0.354961	0.100002	-3.54955	0.000385892	0.00303217	Ptr	protein_coding
FBgn0038862	1270.89	-0.274565	0.0774559	-3.54479	0.00039292	0.00308558	Usp8	protein_coding
FBgn0263256	1021.51	-0.317255	0.0895066	-3.54449	0.000393377	0.00308759	CG43394	protein_coding
FBgn0037424	38.992	1.49594	0.422185	3.54333	0.000395102	0.00309955	Osi15	protein_coding
FBgn0034060	1197.37	-0.349313	0.0986091	-3.54241	0.000396496	0.00310865	CG8370	protein_coding
FBgn0027084	2101.14	-0.353937	0.0999174	-3.54229	0.000396664	0.00310865	LysRS	protein_coding
FBgn0021800	8639.28	-0.325801	0.0919878	-3.54178	0.000397434	0.0031131	Reph	protein_coding
FBgn0027620	1606.15	-0.324982	0.091769	-3.5413	0.000398155	0.0031161	Acf	protein_coding
FBgn0266050	6.31083	3.36783	0.951025	3.54126	0.000398221	0.0031161	CG44815	protein_coding
FBgn0086445	183.664	-0.527887	0.149083	-3.54089	0.000398781	0.0031189	l(2)37Cd	protein_coding
FBgn0031110	1108.72	0.648369	0.183125	3.54059	0.000399238	0.00312089	Obp19b	protein_coding
FBgn0031516	1213.08	-0.357145	0.100936	-3.53834	0.000402652	0.00314598	CG9663	protein_coding
FBgn0029885	204.935	0.539329	0.152443	3.5379	0.000403327	0.00314966	CG3224	protein_coding
FBgn0036476	818.851	-0.394859	0.111632	-3.53714	0.000404481	0.00315708	sstn	protein_coding
FBgn0266279	30.5018	-1.25876	0.355948	-3.53636	0.000405685	0.00316487	lncRNA:CR44964	ncRNA
FBgn0039066	1012.18	-0.292232	0.0826822	-3.5344	0.0004087	0.00318518	EloA	protein_coding
FBgn0023179	6216.67	0.347848	0.0984801	3.53216	0.000412173	0.00321062	amon	protein_coding
FBgn0262509	6938.55	0.433278	0.122745	3.5299	0.000415713	0.00323342	nrm	protein_coding
FBgn0032075	345.639	0.479042	0.13571	3.52989	0.000415729	0.00323342	Tsp29Fb	protein_coding
FBgn0034255	32.5731	1.45554	0.412449	3.52902	0.000417098	0.00324244	Oxp	protein_coding
FBgn0038316	401.531	-0.392618	0.111261	-3.5288	0.000417443	0.00324348	CG6276	protein_coding
FBgn0034515	2493.14	0.939587	0.266284	3.52851	0.00041791	0.00324548	CG13428	protein_coding
FBgn0040359	515.718	-0.357516	0.10133	-3.52822	0.00041837	0.00324742	CG11380	protein_coding
FBgn0036279	3593.38	-0.409931	0.116201	-3.52778	0.000419059	0.0032495	Ncc69	protein_coding
FBgn0032315	13.9705	1.97277	0.559197	3.52786	0.00041894	0.0032495	CG14069	protein_coding
FBgn0267709	8.32879	2.89832	0.821832	3.52666	0.000420838	0.00326166	CG46042	protein_coding
FBgn0267241	64.1949	-0.873644	0.2478	-3.5256	0.000422524	0.00327307	lncRNA:CR45681	ncRNA
FBgn0040732	2563.18	0.97991	0.27817	3.5227	0.000427176	0.0033058	CG16926	protein_coding
FBgn0051860	74.7671	0.808258	0.229603	3.52024	0.000431152	0.0033316	ZnT33D	protein_coding
FBgn0032845	425.888	-0.43701	0.124142	-3.52024	0.000431159	0.0033316	CG10747	protein_coding
FBgn0029791	1125.96	0.533444	0.151605	3.51865	0.000433753	0.00334997	AdamTS-B	protein_coding
FBgn0003065	120.911	0.806144	0.229145	3.51806	0.000434718	0.00335574	CG2150	protein_coding
FBgn0083963	3062.82	0.365545	0.103968	3.51594	0.000438203	0.00338096	Nlg3	protein_coding
FBgn0036892	1709.75	-0.284629	0.0810111	-3.51346	0.000442308	0.00341092	Lon	protein_coding
FBgn0032492	34.0619	-1.29965	0.370036	-3.51221	0.000444389	0.00342526	Prosalpha6T	protein_coding
FBgn0039911	1442.84	0.370798	0.105605	3.51117	0.000446131	0.00343697	CG1909	protein_coding
FBgn0267478	23.7041	1.63704	0.46627	3.51094	0.000446528	0.00343831	asRNA:CR45828	ncRNA
FBgn0042132	1230.73	-0.309829	0.0882527	-3.5107	0.000446929	0.00343969	CG18809	protein_coding
FBgn0267495	178.692	-0.754596	0.214975	-3.51016	0.000447845	0.0034433	asRNA:CR45185	ncRNA
FBgn0266819	474.637	-0.600389	0.17114	-3.50817	0.000451201	0.00346737	asRNA:CR45281	ncRNA
FBgn0030981	23.1299	1.27562	0.363658	3.50775	0.000451907	0.00347107	CG14191	protein_coding
FBgn0033918	793.21	-0.288843	0.0823603	-3.50706	0.000453079	0.00347834	CG8531	protein_coding
FBgn0052057	883.295	0.350689	0.100003	3.50678	0.000453567	0.00348022	dpr10	protein_coding
FBgn0035059	546.926	-0.439756	0.125406	-3.50666	0.000453775	0.00348022	CG3894	protein_coding
FBgn0052699	2647.56	0.289632	0.0826069	3.50614	0.000454652	0.00348522	LPCAT	protein_coding
FBgn0020764	1872.87	-0.42723	0.121881	-3.50531	0.000456081	0.00349443	Alas	protein_coding
FBgn0001565	1303.91	-0.475756	0.13573	-3.50517	0.000456308	0.00349443	Hlc	protein_coding
FBgn0263538	6.04902	3.00735	0.85824	3.50408	0.000458182	0.00350704	mir-4965	pre_miRNA
FBgn0267801	24.7658	1.67703	0.478618	3.50391	0.000458485	0.00350763	lncRNA:CR46126	ncRNA
FBgn0017590	3319.9	0.290852	0.0830162	3.50356	0.000459088	0.0035105	klg	protein_coding
FBgn0032336	851.329	0.619945	0.176961	3.50328	0.000459575	0.00351248	AstC	protein_coding
FBgn0004396	2989.79	-0.319236	0.0911426	-3.5026	0.00046074	0.00351442	CrebA	protein_coding
FBgn0033260	762.173	-0.372342	0.106299	-3.5028	0.000460399	0.00351442	Cul4	protein_coding
FBgn0029996	9833.69	-0.343477	0.0980614	-3.50267	0.000460618	0.00351442	UbcE2H	protein_coding
FBgn0016059	5720.53	-0.334051	0.0953793	-3.50235	0.000461178	0.00351603	Sema1b	protein_coding
FBgn0028534	12.8097	2.04214	0.583147	3.50193	0.000461902	0.00351981	CG7916	protein_coding
FBgn0035166	159.737	-0.672848	0.192247	-3.49992	0.000465404	0.003543	JMJD5	protein_coding
FBgn0040256	684.497	-0.403319	0.115264	-3.49907	0.000466878	0.00355072	Ugt35C1	protein_coding
FBgn0029970	41.0983	-1.45512	0.416001	-3.49787	0.000468982	0.00356495	Nek2	protein_coding
FBgn0052195	194.709	-0.501137	0.143291	-3.49733	0.00046994	0.00357048	CG32195	protein_coding
FBgn0030519	2197.49	0.437488	0.125129	3.4963	0.000471762	0.003581	CG11151	protein_coding
FBgn0002780	1447.66	-0.313829	0.0897746	-3.49575	0.000472737	0.00358643	mod	protein_coding
FBgn0038397	545.17	0.577476	0.165218	3.49523	0.000473649	0.00358806	CG10185	protein_coding
FBgn0052438	292.301	-0.493785	0.141264	-3.49547	0.000473225	0.00358806	SMC5	protein_coding
FBgn0033166	3048.9	-0.273152	0.0781484	-3.4953	0.000473536	0.00358806	Eaf	protein_coding
FBgn0000283	4330.58	0.236754	0.0677551	3.49426	0.000475376	0.00359937	Cp190	protein_coding
FBgn0266710	6.15608	3.56291	1.01987	3.4935	0.000476731	0.00360609	hog	protein_coding
FBgn0000244	2908.42	-0.390521	0.111903	-3.48984	0.000483316	0.00365412	by	protein_coding
FBgn0267029	118.041	-0.706322	0.202453	-3.48882	0.000485159	0.00366625	lncRNA:CR45473	ncRNA
FBgn0032859	943.381	-0.298822	0.0856833	-3.48752	0.000487527	0.00368234	Arpc2	protein_coding
FBgn0037301	527.354	-0.361353	0.103749	-3.48295	0.00049592	0.00374025	Mms19	protein_coding
FBgn0035641	36.4702	-1.68268	0.483143	-3.48278	0.000496245	0.00374086	CG5568	protein_coding
FBgn0000250	4612.27	-0.245947	0.070694	-3.47904	0.000503207	0.00378965	cact	protein_coding
FBgn0029849	639.297	-0.437651	0.12581	-3.47867	0.000503901	0.00379302	Efr	protein_coding
FBgn0263355	4683.18	0.392797	0.112976	3.47681	0.000507421	0.00381766	CG31688	protein_coding
FBgn0035334	678.341	0.449051	0.129169	3.47648	0.000508051	0.00382053	CG8993	protein_coding
FBgn0267688	13.5921	1.90844	0.549165	3.47517	0.000510521	0.00383724	lncRNA:CR46024	ncRNA
FBgn0023170	1713.28	-0.327019	0.0941061	-3.47501	0.000510836	0.00383774	RpL39	protein_coding
FBgn0050440	755.517	-0.414113	0.119188	-3.47445	0.000511894	0.00384381	CG30440	protein_coding
FBgn0037073	680.422	-0.414006	0.119177	-3.47389	0.000512975	0.00385006	Tsr1	protein_coding
FBgn0024187	3319.37	0.436313	0.125683	3.47153	0.000517492	0.00387916	syd	protein_coding
FBgn0053052	249.964	-0.45329	0.130575	-3.47148	0.000517606	0.00387916	Gorab	protein_coding
FBgn0013997	3060.94	-0.251991	0.0726101	-3.47046	0.000519568	0.00389197	Nrx-IV	protein_coding
FBgn0264495	12850	0.447584	0.129034	3.46873	0.000522934	0.00391528	gpp	protein_coding
FBgn0015789	3248.31	-0.316428	0.0912304	-3.46845	0.000523479	0.00391746	Rab10	protein_coding
FBgn0041711	1438.63	-0.311223	0.0897471	-3.46778	0.000524783	0.00392531	yellow-e	protein_coding
FBgn0034506	4.04623	5.07799	1.46475	3.4668	0.000526685	0.00393763	CG13870	protein_coding
FBgn0034572	603.256	-0.327555	0.0944877	-3.46665	0.000526995	0.00393804	CG9346	protein_coding
FBgn0263353	14275.4	0.387722	0.111924	3.46416	0.00053189	0.00397178	CG11000	protein_coding
FBgn0033890	66.103	-0.897897	0.259204	-3.46406	0.000532097	0.00397178	Ctf4	protein_coding
FBgn0259231	113.896	0.740472	0.213765	3.46396	0.000532282	0.00397178	CCKLR-17D1	protein_coding
FBgn0033054	2433.32	-0.398869	0.115201	-3.46237	0.00053544	0.00399148	CG14591	protein_coding
FBgn0265793	38.2108	1.52687	0.441109	3.46143	0.000537316	0.0040016	lncRNA:CR44582	ncRNA
FBgn0005672	1957.41	-0.314674	0.090908	-3.46146	0.00053725	0.0040016	spi	protein_coding
FBgn0037347	409.579	-0.363258	0.104981	-3.46021	0.000539746	0.00401776	SecS	protein_coding
FBgn0085408	2808.7	-0.582339	0.168375	-3.45858	0.000543032	0.00403638	Shrm	protein_coding
FBgn0027575	2600.93	0.303356	0.0877495	3.45707	0.00054608	0.00405708	GABA-B-R2	protein_coding
FBgn0053178	421.406	-0.411181	0.118983	-3.45579	0.000548684	0.00407447	CG33178	protein_coding
FBgn0038919	67.9419	-0.865815	0.250656	-3.4542	0.000551927	0.00409657	Qsox2	protein_coding
FBgn0264894	15014.5	-0.716327	0.207588	-3.45072	0.000559087	0.00414773	CG44085	protein_coding
FBgn0047000	44.4274	-1.04133	0.30179	-3.45052	0.000559503	0.00414882	CG33946	protein_coding
FBgn0039626	440.414	-0.398366	0.115462	-3.45019	0.000560198	0.00415198	Slu7	protein_coding
FBgn0284408	27377.4	0.295155	0.0856038	3.44792	0.000564913	0.00418491	trol	protein_coding
FBgn0035025	176.881	-0.637834	0.185022	-3.44734	0.00056614	0.00419199	uri	protein_coding
FBgn0016978	906.483	-0.491421	0.142584	-3.44655	0.000567803	0.00420229	snRNP-U1-70K	protein_coding
FBgn0082954	236.295	1.56609	0.454566	3.44524	0.000570553	0.00422062	snoRNA:Psi28S-3571	snoRNA
FBgn0011291	124.921	0.564025	0.163769	3.44403	0.000573107	0.00423748	Taf11	protein_coding
FBgn0001206	538.045	-0.324251	0.0941984	-3.44222	0.000576968	0.00426194	Hmr	protein_coding
FBgn0031492	469.559	-0.361275	0.104951	-3.44233	0.000576722	0.00426194	CG3542	protein_coding
FBgn0002643	10902.4	0.358298	0.104189	3.43892	0.000584035	0.00431001	mam	protein_coding
FBgn0034803	180.095	-0.519778	0.151213	-3.43739	0.000587356	0.00433245	CG9849	protein_coding
FBgn0023097	3832.79	0.269177	0.0783295	3.43648	0.00058933	0.00434286	bon	protein_coding
FBgn0032656	1472.96	-0.398613	0.116066	-3.43437	0.00059394	0.00437265	CG5674	protein_coding
FBgn0262527	5229.62	0.324353	0.0944628	3.43366	0.0005955	0.00438205	nsl1	protein_coding
FBgn0013811	125.474	0.817991	0.238289	3.43278	0.000597436	0.0043942	Dhc62B	protein_coding
FBgn0004368	2872.85	0.429885	0.125258	3.432	0.000599138	0.00440462	Ptp4E	protein_coding
FBgn0000617	142.875	0.612588	0.178649	3.429	0.00060581	0.00445155	e(y)1	protein_coding
FBgn0030679	1983.25	-0.344158	0.10038	-3.42856	0.000606796	0.00445667	CG8206	protein_coding
FBgn0036213	2116.91	-0.537497	0.156845	-3.42692	0.000610466	0.00447936	RpL10Ab	protein_coding
FBgn0003891	32260.7	-0.610637	0.178185	-3.42698	0.000610339	0.00447936	tud	protein_coding
FBgn0032705	120.168	-0.652124	0.190342	-3.42607	0.000612383	0.00449129	Grip71	protein_coding
FBgn0032521	479.162	-0.499819	0.146007	-3.42326	0.000618743	0.00453363	CG7110	protein_coding
FBgn0267390	8472.23	0.47147	0.137776	3.422	0.000621625	0.00455258	dop	protein_coding
FBgn0001185	586.098	-0.336692	0.0985131	-3.41774	0.000631425	0.00461997	her	protein_coding
FBgn0086704	2791.73	-0.362768	0.106162	-3.41712	0.00063287	0.00462835	stops	protein_coding
FBgn0029903	6505.12	-0.272305	0.0797114	-3.41613	0.000635173	0.00464299	pod1	protein_coding
FBgn0265993	87.3517	-0.776509	0.22733	-3.41577	0.00063601	0.00464691	lncRNA:CR44768	ncRNA
FBgn0032202	208.685	0.557518	0.163231	3.41552	0.000636602	0.00464903	REPTOR-BP	protein_coding
FBgn0261530	467.39	-0.336537	0.0985713	-3.41415	0.000639814	0.00467028	nbs	protein_coding
FBgn0020647	5349.58	0.386647	0.113284	3.41309	0.000642318	0.00468412	KrT95D	protein_coding
FBgn0039025	1197.34	-0.400772	0.117428	-3.41293	0.000642692	0.00468464	Usp12-46	protein_coding
FBgn0052971	5.73191	3.2288	0.947477	3.40779	0.000654913	0.00476921	CG32971	protein_coding
FBgn0051262	8.89364	-3.52721	1.03529	-3.40698	0.000656861	0.00477889	CG31262	protein_coding
FBgn0040273	1155.25	-0.324664	0.0953099	-3.4064	0.00065825	0.00478673	Spt5	protein_coding
FBgn0013680	120.484	-0.909034	0.266913	-3.40573	0.00065988	0.00479462	mt:ND2	protein_coding
FBgn0035512	36.7955	1.01666	0.298781	3.40269	0.000667248	0.00484532	Cpr64Ac	protein_coding
FBgn0050385	17.6257	1.83382	0.538955	3.40255	0.000667602	0.00484561	CG30385	protein_coding
FBgn0267540	25.1193	1.53508	0.451211	3.40213	0.000668632	0.0048508	lncRNA:CR45880	ncRNA
FBgn0032014	115.284	-0.706671	0.207726	-3.40193	0.000669106	0.00485197	CG7840	protein_coding
FBgn0029939	1195.89	0.370518	0.108943	3.40103	0.00067132	0.00486344	CG9650	protein_coding
FBgn0083960	29.0227	1.15854	0.340636	3.4011	0.000671146	0.00486344	CG34124	protein_coding
FBgn0001247	2146.2	-0.268702	0.0790096	-3.40088	0.000671689	0.00486383	Ide	protein_coding
FBgn0035988	62.7632	1.0512	0.309226	3.39946	0.00067519	0.00488689	CG3982	protein_coding
FBgn0261016	125.475	-1.56292	0.45991	-3.39832	0.000678007	0.00490039	clos	protein_coding
FBgn0033358	629.574	0.467511	0.137568	3.39841	0.000677795	0.00490039	spab	protein_coding
FBgn0266879	5.27626	3.41105	1.0037	3.39847	0.000677629	0.00490039	lncRNA:CR45340	ncRNA
FBgn0261534	925.159	0.507531	0.149355	3.39816	0.00067841	0.00490101	l(2)34Fc	protein_coding
FBgn0032834	71.0021	-0.874517	0.257395	-3.39757	0.000679869	0.00490924	CG13965	protein_coding
FBgn0053294	83.4515	0.834645	0.245792	3.39574	0.000684424	0.004939	CR33294	pseudogene
FBgn0259978	1196.42	-0.373153	0.109891	-3.39566	0.000684629	0.004939	vlc	protein_coding
FBgn0039040	700.678	0.36132	0.106528	3.39179	0.000694375	0.00500696	CG13833	protein_coding
FBgn0053229	3277.92	0.912219	0.269015	3.39096	0.000696489	0.00501986	CG33229	protein_coding
FBgn0086129	1469.3	-0.33781	0.0996831	-3.38884	0.000701884	0.00505639	snama	protein_coding
FBgn0267567	3.3294	-4.80164	1.41737	-3.38772	0.000704764	0.00507476	asRNA:CR45907	ncRNA
FBgn0027574	562.497	-0.313933	0.0926888	-3.38696	0.000706713	0.00508642	CG5815	protein_coding
FBgn0000658	891.809	-0.384652	0.113587	-3.3864	0.00070816	0.00509446	fj	protein_coding
FBgn0260755	161.287	-0.539608	0.159393	-3.38539	0.000710762	0.00510842	CG42553	protein_coding
FBgn0034346	519.552	-0.464726	0.137376	-3.38288	0.000717293	0.00515296	PIG-O	protein_coding
FBgn0035689	258.428	-0.499746	0.147756	-3.38224	0.000718969	0.0051626	CG7376	protein_coding
FBgn0264874	142.804	0.609014	0.180072	3.38207	0.000719431	0.00516351	asRNA:CR44065	ncRNA
FBgn0036389	2239.21	-0.350901	0.103762	-3.38178	0.000720187	0.00516496	ssp2	protein_coding
FBgn0033916	1236.12	-0.291429	0.0862597	-3.37851	0.000728793	0.00522341	Usp20-33	protein_coding
FBgn0003892	594.851	-0.561116	0.166116	-3.37786	0.000730511	0.00523329	ptc	protein_coding
FBgn0003360	61292.4	-0.450208	0.133302	-3.37734	0.000731894	0.00524077	sesB	protein_coding
FBgn0267483	16.7032	1.62649	0.481795	3.3759	0.000735737	0.00526585	lncRNA:CR45833	ncRNA
FBgn0052226	1245.45	0.471457	0.139679	3.37528	0.000737401	0.00527328	Pex23	protein_coding
FBgn0029745	16.4945	1.6335	0.483964	3.37526	0.000737459	0.00527328	Rpn13R	protein_coding
FBgn0031628	129.253	0.667795	0.198161	3.36996	0.000751803	0.00537087	CG3294	protein_coding
FBgn0036502	338.825	-0.410592	0.121861	-3.36935	0.000753465	0.00537776	CG7841	protein_coding
FBgn0029766	1768.15	-0.403197	0.119705	-3.36825	0.000756477	0.00539676	CG15784	protein_coding
FBgn0262515	7018.54	-0.372805	0.110703	-3.36762	0.00075821	0.00540662	VhaAC45	protein_coding
FBgn0041723	1777.56	0.410583	0.121987	3.3658	0.000763218	0.00543982	rho-5	protein_coding
FBgn0028327	5311.3	-0.328847	0.0977182	-3.36526	0.000764713	0.00544796	l(1)G0320	protein_coding
FBgn0028670	3290.38	-0.404744	0.120287	-3.36481	0.000765964	0.00545436	Vha100-2	protein_coding
FBgn0040850	201.424	-0.567177	0.168637	-3.3633	0.000770164	0.00548173	CG15210	protein_coding
FBgn0032506	1579.18	0.32083	0.0955625	3.35728	0.00078714	0.00559998	CG9395	protein_coding
FBgn0027515	1754.35	-0.336125	0.10013	-3.35687	0.000788299	0.00560564	CG7115	protein_coding
FBgn0038925	1535.44	-0.407918	0.121539	-3.35628	0.000789999	0.00561256	Cchl	protein_coding
FBgn0039466	3864.12	0.383781	0.114347	3.35629	0.000789961	0.00561256	CG5521	protein_coding
FBgn0033241	312.097	-0.461398	0.137495	-3.35574	0.000791522	0.0056182	CG2915	protein_coding
FBgn0250753	9566.09	-0.464005	0.138301	-3.35503	0.000793558	0.00562489	kra	protein_coding
FBgn0053556	10973.9	-1.05932	0.315723	-3.35521	0.000793058	0.00562489	form3	protein_coding
FBgn0027835	17397.7	-0.375703	0.111982	-3.35503	0.000793554	0.00562489	Dp1	protein_coding
FBgn0040773	2468.54	-0.353571	0.105422	-3.35386	0.00079693	0.0056462	COX7C	protein_coding
FBgn0283682	2131.37	-0.274429	0.0818867	-3.35133	0.00080425	0.00569545	Ge-1	protein_coding
FBgn0031955	1039.95	0.435595	0.130039	3.34972	0.000808926	0.00572594	CG14535	protein_coding
FBgn0020251	3469.26	0.385986	0.115245	3.34926	0.000810263	0.00573277	sfl	protein_coding
FBgn0030773	1349.75	0.561651	0.167716	3.34882	0.00081158	0.00573945	CG9676	protein_coding
FBgn0261064	341.507	-0.385311	0.115077	-3.34828	0.000813136	0.00574782	Rbsn-5	protein_coding
FBgn0033737	230.773	-0.503948	0.15052	-3.34804	0.00081384	0.00575017	Nup54	protein_coding
FBgn0032671	166.708	-0.595692	0.177997	-3.34665	0.000817958	0.00577661	JMJD4	protein_coding
FBgn0040752	11639.1	0.404063	0.120751	3.34625	0.000819127	0.00578223	Prosap	protein_coding
FBgn0025394	3817.27	-0.339296	0.101404	-3.34599	0.000819899	0.00578503	inc	protein_coding
FBgn0031022	65.7868	-0.782345	0.233862	-3.34532	0.00082187	0.00579629	CG12204	protein_coding
FBgn0267222	9.38435	-2.41315	0.72184	-3.34306	0.000828606	0.00583579	lncRNA:CR45662	ncRNA
FBgn0011849	15.5744	1.69411	0.507005	3.34141	0.000833539	0.00586518	tRNA:Glu-TTC-1-5	tRNA
FBgn0083969	2317.24	-0.308639	0.0923797	-3.34098	0.000834836	0.00587163	CG34133	protein_coding
FBgn0032049	2.6627	5.08845	1.52503	3.33662	0.000848047	0.00595911	Bace	protein_coding
FBgn0002778	559.428	-0.384287	0.115179	-3.33644	0.000848578	0.00596013	mnd	protein_coding
FBgn0052207	119.139	-0.682516	0.204662	-3.33484	0.000853484	0.00599186	hpRNA:CR32207	ncRNA
FBgn0259203	550.495	-0.421604	0.126438	-3.33446	0.000854644	0.00599728	CG42307	protein_coding
FBgn0029816	37.2773	1.02232	0.306642	3.33393	0.000856286	0.00600334	CG12729	protein_coding
FBgn0031622	21.1351	1.28394	0.385181	3.33335	0.000858071	0.00601312	CG3251	protein_coding
FBgn0004400	57.9724	1.12607	0.338046	3.33111	0.000865017	0.00605905	rhi	protein_coding
FBgn0028734	3147.76	-0.248232	0.0745743	-3.32865	0.000872666	0.00610431	Fmr1	protein_coding
FBgn0002909	550.427	-0.42113	0.126507	-3.3289	0.000871896	0.00610431	mus312	protein_coding
FBgn0087040	86.2982	-1.20467	0.361909	-3.32867	0.000872628	0.00610431	alphaTub67C	protein_coding
FBgn0023395	47.8555	-1.24218	0.373205	-3.32842	0.000873415	0.00610678	Chd3	protein_coding
FBgn0083001	405.816	0.588494	0.176874	3.3272	0.000877241	0.00612798	snoRNA:Psi28S-1192a	snoRNA
FBgn0265164	2.78473	4.93287	1.48364	3.32484	0.0008847	0.00617729	lncRNA:CR44233	ncRNA
FBgn0263109	95.7544	0.711624	0.214071	3.32424	0.000886613	0.00618784	CG43366	protein_coding
FBgn0004885	5887.19	0.317153	0.0954808	3.32164	0.000894897	0.00624001	tok	protein_coding
FBgn0038733	3150.56	-0.27345	0.0824005	-3.31855	0.000904866	0.00629814	CG11407	protein_coding
FBgn0267680	13.2029	2.0045	0.60466	3.31508	0.000916154	0.00637097	lncRNA:CR46016	ncRNA
FBgn0035205	2094.57	-0.529712	0.159821	-3.31441	0.00091838	0.00638357	Ctr9	protein_coding
FBgn0035400	5675.16	0.282634	0.0852991	3.31345	0.000921515	0.00640247	CG11537	protein_coding
FBgn0036851	708.882	0.435435	0.131473	3.31196	0.000926441	0.0064338	CG14082	protein_coding
FBgn0031999	1147.11	-0.313034	0.0945215	-3.31177	0.000927079	0.00643534	CG8419	protein_coding
FBgn0039406	693.731	-0.329033	0.0993678	-3.31126	0.000928763	0.00644124	RpL34a	protein_coding
FBgn0250869	4133	-0.302794	0.0914432	-3.31128	0.00092871	0.00644124	CG42240	protein_coding
FBgn0016691	3157.19	-0.377636	0.114062	-3.3108	0.0009303	0.00644899	ATPsynO	protein_coding
FBgn0083967	240.339	-0.420646	0.127079	-3.31011	0.000932582	0.00645322	Muted	protein_coding
FBgn0260467	240.339	-0.420646	0.127079	-3.31011	0.000932582	0.00645322	CG7071	protein_coding
FBgn0260780	779.165	-1.69853	0.513087	-3.31042	0.00093157	0.00645322	wisp	protein_coding
FBgn0034884	2.80397	5.0197	1.51681	3.30937	0.000935051	0.0064674	Eglp3	protein_coding
FBgn0266369	1875.23	-0.365638	0.110552	-3.30737	0.000941774	0.00651098	Mtp	protein_coding
FBgn0039970	1714.68	-0.302907	0.0916049	-3.30667	0.000944134	0.00652437	CG17508	protein_coding
FBgn0021750	235.063	-0.423452	0.12807	-3.3064	0.000945041	0.00652772	SerRS-m	protein_coding
FBgn0015663	340.786	-0.439213	0.132877	-3.3054	0.000948417	0.00654518	Ugt36A1	protein_coding
FBgn0285892	1289.59	-0.295492	0.0894163	-3.30468	0.000950855	0.00655907	tea	protein_coding
FBgn0261955	31144.2	-0.372801	0.112826	-3.30421	0.000952433	0.00656702	kdn	protein_coding
FBgn0262114	8427.32	-0.300119	0.0908676	-3.30282	0.000957176	0.00659678	RanBPM	protein_coding
FBgn0040323	352.853	-0.435085	0.131761	-3.30207	0.000959729	0.00660552	GNBP1	protein_coding
FBgn0262743	12300.3	-0.343178	0.103924	-3.3022	0.000959303	0.00660552	Fs(2)Ket	protein_coding
FBgn0086372	7622.12	0.262995	0.0796512	3.30184	0.000960543	0.00660817	lap	protein_coding
FBgn0035469	231.702	-0.770843	0.233536	-3.30075	0.000964283	0.00663095	CG14977	protein_coding
FBgn0032647	52.2866	0.943423	0.285872	3.30016	0.000966293	0.00664004	CG15143	protein_coding
FBgn0263584	58.6728	0.857071	0.25971	3.30011	0.000966465	0.00664004	asRNA:CR43609	ncRNA
FBgn0259707	375.921	-0.398035	0.120645	-3.29922	0.000969541	0.00665525	CG42361	protein_coding
FBgn0037525	10887.6	0.352418	0.106916	3.29621	0.000980001	0.00672405	CG17816	protein_coding
FBgn0036090	233.131	-0.557156	0.169094	-3.29495	0.000984401	0.00675124	CG8009	protein_coding
FBgn0026570	234.671	-0.478417	0.145243	-3.2939	0.000988069	0.00677339	CG5704	protein_coding
FBgn0004779	15.2724	1.79992	0.546491	3.29359	0.000989173	0.00677794	Ccp84Ae	protein_coding
FBgn0035533	3839.71	0.249755	0.0758337	3.29346	0.00098963	0.00677807	Cip4	protein_coding
FBgn0033257	83.1926	-0.767017	0.232924	-3.293	0.000991252	0.00678316	sand	protein_coding
FBgn0034217	56.6546	-0.920894	0.279648	-3.29305	0.000991071	0.00678316	Lhr	protein_coding
FBgn0034010	65.5808	1.01359	0.307903	3.29192	0.000995076	0.00680329	CG8157	protein_coding
FBgn0004167	14452.2	0.56405	0.171358	3.29164	0.000996046	0.00680389	kst	protein_coding
FBgn0259214	15377.4	0.257833	0.0783286	3.29168	0.000995896	0.00680389	PMCA	protein_coding
FBgn0265535	33.9826	1.14499	0.347862	3.29151	0.000996527	0.00680416	CG44385	protein_coding
FBgn0034577	1414.71	-0.245309	0.0745315	-3.29134	0.000997102	0.00680508	cpa	protein_coding
FBgn0267376	3800.28	-0.29759	0.0904238	-3.29106	0.000998096	0.00680885	SelR	protein_coding
FBgn0000562	4287.89	-0.403245	0.122538	-3.29076	0.000999162	0.00681311	egl	protein_coding
FBgn0027525	4652.56	-0.977688	0.297192	-3.28976	0.00100274	0.00683446	LTV1	protein_coding
FBgn0034391	2470.11	-0.415044	0.126215	-3.28839	0.00100762	0.0068647	CG15080	protein_coding
FBgn0265041	7.56385	2.4169	0.735152	3.28762	0.00101039	0.00688058	CG44158	protein_coding
FBgn0020407	185.893	-0.477427	0.145279	-3.28627	0.00101522	0.00691042	asun	protein_coding
FBgn0262524	20.1548	-1.46894	0.447068	-3.28572	0.00101721	0.0069209	ver	protein_coding
FBgn0037822	550.748	-0.301791	0.09186	-3.28534	0.0010186	0.00692422	CG14683	protein_coding
FBgn0287589	550.748	-0.301791	0.09186	-3.28534	0.0010186	0.00692422	CG46459	protein_coding
FBgn0013732	605.798	-0.349755	0.106475	-3.28486	0.00102034	0.00692993	sced	protein_coding
FBgn0039114	5836.21	0.53709	0.163603	3.28288	0.00102751	0.00696987	Lsd-1	protein_coding
FBgn0035713	5219.19	-0.599476	0.182621	-3.28262	0.00102848	0.00696987	velo	protein_coding
FBgn0266624	395.169	-0.436854	0.133077	-3.28271	0.00102814	0.00696987	asRNA:CR45131	ncRNA
FBgn0030607	388.78	-0.35166	0.107127	-3.28264	0.00102838	0.00696987	dob	protein_coding
FBgn0263768	251.128	-0.442069	0.134776	-3.28002	0.00103801	0.00702525	lncRNA:CR43685	ncRNA
FBgn0031170	4313.92	0.346532	0.105669	3.27941	0.00104023	0.00703569	ABCA	protein_coding
FBgn0036666	1348.82	-0.323115	0.0985665	-3.27814	0.00104493	0.00705965	TSG101	protein_coding
FBgn0036004	7827.37	0.401901	0.122647	3.27689	0.00104958	0.00708799	Jarid2	protein_coding
FBgn0027090	644.815	-0.396428	0.120994	-3.27642	0.00105131	0.00709016	GlnRS	protein_coding
FBgn0039748	246.291	-0.518761	0.158337	-3.27631	0.00105174	0.00709016	CG15529	protein_coding
FBgn0086670	125.523	0.825435	0.251918	3.2766	0.00105064	0.00709016	snoRNA:Psi28S-2622	snoRNA
FBgn0051632	348.227	-0.623778	0.19051	-3.27426	0.00105939	0.00713864	sens-2	protein_coding
FBgn0004901	186.591	-0.46919	0.143332	-3.27346	0.0010624	0.00715581	Prat	protein_coding
FBgn0266570	312.317	-0.547604	0.167295	-3.27327	0.0010631	0.0071574	NO66	protein_coding
FBgn0027585	7001.51	-1.03665	0.316829	-3.27197	0.00106801	0.00718728	CG8740	protein_coding
FBgn0034403	26.7806	-1.67555	0.512124	-3.27176	0.0010688	0.00718945	CG18190	protein_coding
FBgn0033526	160.975	-0.807433	0.246854	-3.27089	0.00107208	0.00720525	Caf1-105	protein_coding
FBgn0034049	1425.6	-0.502026	0.153481	-3.27094	0.0010719	0.00720525	bdg	protein_coding
FBgn0052772	1403.16	-0.246552	0.0754327	-3.26851	0.00108116	0.00726312	CG32772	protein_coding
FBgn0000392	328.035	-1.09572	0.335405	-3.26686	0.00108748	0.00730242	cup	protein_coding
FBgn0284221	1730.98	-0.407197	0.124682	-3.26588	0.00109125	0.00732453	Sema5c	protein_coding
FBgn0033900	226.916	-0.420437	0.128752	-3.26548	0.00109279	0.00733165	CysRS-m	protein_coding
FBgn0036446	3453.04	-0.345502	0.105813	-3.2652	0.00109386	0.00733563	CG9384	protein_coding
FBgn0259146	2790.2	0.399744	0.12247	3.26401	0.00109847	0.00736339	fid	protein_coding
FBgn0027529	3867.6	-0.508884	0.155922	-3.2637	0.00109967	0.00736648	tapas	protein_coding
FBgn0052698	3089.84	0.279579	0.0856647	3.26365	0.00109989	0.00736648	CARPB	protein_coding
FBgn0085771	11181.5	-1.76341	0.540722	-3.26122	0.00110936	0.00742024	28SrRNA-Psi:CR40741	pseudogene
FBgn0030645	130.22	-0.633278	0.194242	-3.26026	0.00111309	0.00744201	Alg14	protein_coding
FBgn0037950	347.244	-0.424408	0.130198	-3.25972	0.00111524	0.0074531	HisCl1	protein_coding
FBgn0262740	4454.25	0.28777	0.088309	3.25867	0.00111935	0.00747738	Evi5	protein_coding
FBgn0260431	38.5556	-1.0623	0.326025	-3.25832	0.00112073	0.00748334	CG42526	protein_coding
FBgn0267300	22.5445	1.43401	0.440429	3.25594	0.00113018	0.00754316	lncRNA:CR45736	ncRNA
FBgn0085819	4244.25	-1.61318	0.495497	-3.25569	0.00113119	0.00754336	28SrRNA-Psi:CR41609	pseudogene
FBgn0040906	8.31403	2.50108	0.768446	3.25473	0.00113502	0.00756565	CG15579	protein_coding
FBgn0083040	538.555	-0.422191	0.129761	-3.25359	0.00113955	0.00759009	snoRNA:Psi18S-1854c	snoRNA
FBgn0263648	6.08502	3.51955	1.082	3.25283	0.00114263	0.00760651	lncRNA:CR43639	ncRNA
FBgn0003638	4500.21	0.518247	0.159506	3.24907	0.00115781	0.00770426	su(w[a])	protein_coding
FBgn0036661	1283.65	-0.280411	0.0863664	-3.24676	0.00116728	0.00776391	CG9705	protein_coding
FBgn0026401	7914.19	-0.290697	0.0895385	-3.24662	0.00116786	0.00776441	Nipped-B	protein_coding
FBgn0003612	2101.21	-0.25679	0.0791051	-3.24619	0.00116962	0.00777277	Su(var)2-10	protein_coding
FBgn0004889	4716.12	-0.264088	0.0814362	-3.24288	0.00118328	0.00785679	tws	protein_coding
FBgn0010280	5286.32	0.303803	0.09371	3.24195	0.00118716	0.00787577	Taf4	protein_coding
FBgn0264598	11260.8	0.471577	0.14546	3.24197	0.00118707	0.00787577	PsGEF	protein_coding
FBgn0053517	5953.27	0.445879	0.137595	3.24051	0.00119315	0.00790874	Dop2R	protein_coding
FBgn0051028	364.58	-0.420071	0.129646	-3.24014	0.00119473	0.00791577	CG31028	protein_coding
FBgn0039923	6171.42	-0.280756	0.0866732	-3.23925	0.00119845	0.007937	MED26	protein_coding
FBgn0034735	398.565	-0.336576	0.10392	-3.2388	0.00120035	0.00794282	CG4610	protein_coding
FBgn0029868	2522.15	-0.38706	0.119539	-3.23795	0.00120391	0.00796296	ND-B16.6	protein_coding
FBgn0083961	98.0165	0.657111	0.203042	3.23632	0.00121079	0.00800504	CG34125	protein_coding
FBgn0265049	15.3198	1.57031	0.485714	3.23299	0.001225	0.00809552	lncRNA:CR44164	ncRNA
FBgn0039008	241.584	-0.4825	0.149268	-3.23244	0.00122737	0.00810768	CG6972	protein_coding
FBgn0262029	507.412	-0.435116	0.134647	-3.23152	0.00123134	0.0081304	d	protein_coding
FBgn0011282	289.212	-0.568819	0.176071	-3.23062	0.00123522	0.00815258	Obp84a	protein_coding
FBgn0024963	12955.4	0.469451	0.145327	3.23031	0.00123655	0.00815784	GluClalpha	protein_coding
FBgn0033683	108.411	-0.950891	0.294883	-3.22464	0.00126132	0.00831414	CG18343	protein_coding
FBgn0267601	1233.1	0.351755	0.109105	3.22401	0.00126408	0.00832877	lncRNA:CR45939	ncRNA
FBgn0051809	52.5424	-0.8634	0.26791	-3.22272	0.00126979	0.00835929	CG31809	protein_coding
FBgn0286918	20.0098	1.55879	0.48391	3.22124	0.00127635	0.0083989	CR46418	pseudogene
FBgn0052442	127.128	-0.579009	0.179793	-3.22043	0.00128001	0.00841934	Arv1	protein_coding
FBgn0037022	300.246	-0.384365	0.11936	-3.22023	0.00128089	0.00842155	CG11396	protein_coding
FBgn0003023	227.096	-1.74599	0.542287	-3.21967	0.00128337	0.0084336	otu	protein_coding
FBgn0003930	4929.51	0.597192	0.185488	3.21957	0.00128381	0.0084336	snRNA:U4:39B	snRNA
FBgn0004875	17401.8	0.269723	0.0837802	3.21941	0.00128453	0.00843469	enc	protein_coding
FBgn0259241	560.288	0.356628	0.110781	3.21922	0.00128541	0.00843692	CG42339	protein_coding
FBgn0267511	38037.1	-1.70665	0.530555	-3.21672	0.00129663	0.00850692	28SrRNA-Psi:CR45851	pseudogene
FBgn0267537	6.20437	3.11994	0.970218	3.21572	0.00130119	0.00853324	lncRNA:CR45877	ncRNA
FBgn0002775	360.132	-0.363466	0.113068	-3.21457	0.00130639	0.00856003	msl-3	protein_coding
FBgn0011837	5981.04	-0.257354	0.0800557	-3.21469	0.00130586	0.00856003	Tis11	protein_coding
FBgn0263513	5.26891	2.88137	0.896747	3.21313	0.00131296	0.00859942	mir-4953	pre_miRNA
FBgn0265083	75.9219	-0.695602	0.216516	-3.21271	0.00131488	0.00860106	CG44194	protein_coding
FBgn0267752	5.91195	3.21297	1.00003	3.21287	0.00131415	0.00860106	lncRNA:CR46083	ncRNA
FBgn0038107	75.9219	-0.695602	0.216516	-3.21271	0.00131488	0.00860106	CG17327	protein_coding
FBgn0261999	3257.63	0.496937	0.154726	3.21173	0.00131939	0.00862689	Ca-Ma2d	protein_coding
FBgn0038466	32.0639	1.03937	0.323722	3.21067	0.00132425	0.008655	CG8907	protein_coding
FBgn0283438	1781.95	-0.237662	0.0740485	-3.20954	0.00132947	0.00868545	CG46280	protein_coding
FBgn0051800	282.145	-0.590433	0.183988	-3.20909	0.00133154	0.00869161	CG31800	protein_coding
FBgn0263465	71.1939	1.18595	0.36959	3.20882	0.0013328	0.00869618	snoRNA:kis-a	snoRNA
FBgn0039972	769.705	-1.58546	0.494316	-3.20738	0.0013395	0.00873619	Marf1	protein_coding
FBgn0266181	9304.78	0.360064	0.112316	3.2058	0.00134689	0.00878065	lncRNA:CRG	ncRNA
FBgn0033845	208.05	-0.653731	0.204094	-3.20309	0.00135961	0.0088524	mars	protein_coding
FBgn0032897	1916.83	-0.322213	0.100613	-3.20249	0.00136246	0.00886721	CG9336	protein_coding
FBgn0036104	919.891	-0.324151	0.101228	-3.20219	0.00136387	0.00887266	CG6418	protein_coding
FBgn0053199	2166.43	-0.293074	0.0915643	-3.20074	0.00137073	0.0089135	CG33199	protein_coding
FBgn0266846	26.589	1.07771	0.336727	3.20054	0.00137171	0.00891614	lncRNA:CR45308	ncRNA
FBgn0034636	419.021	0.427082	0.133537	3.19824	0.0013827	0.00897999	twz	protein_coding
FBgn0030744	363.884	-0.416783	0.130325	-3.19803	0.00138369	0.0089826	CG9992	protein_coding
FBgn0263605	147.91	-0.533747	0.166919	-3.19764	0.00138559	0.0089912	l(3)72Dn	protein_coding
FBgn0033017	549.223	-0.400298	0.125203	-3.1972	0.0013877	0.00900111	CG10465	protein_coding
FBgn0035674	1045.48	-0.509849	0.159493	-3.19668	0.00139018	0.00901279	CG13295	protein_coding
FBgn0266871	96.9252	0.607901	0.190172	3.19658	0.00139067	0.00901279	lncRNA:CR45332	ncRNA
FBgn0265174	223.26	-0.448543	0.140341	-3.19608	0.00139309	0.00902086	PIG-V	protein_coding
FBgn0264617	45.8998	-0.970149	0.303538	-3.19614	0.00139281	0.00902086	asRNA:CR43957	ncRNA
FBgn0031006	2462.27	0.424276	0.132803	3.19477	0.0013994	0.00905796	rictor	protein_coding
FBgn0003430	216.035	-0.502521	0.157353	-3.1936	0.00140511	0.00908728	slp1	protein_coding
FBgn0039167	457.298	0.660557	0.206855	3.19334	0.00140639	0.00909174	CG17786	protein_coding
FBgn0033067	268.769	-0.692389	0.216849	-3.19295	0.00140829	0.00910019	CG11211	protein_coding
FBgn0000119	2676.72	0.314405	0.0984979	3.19199	0.00141295	0.00912649	arr	protein_coding
FBgn0050033	313.838	-0.527473	0.165273	-3.19153	0.00141522	0.00913354	CG30033	protein_coding
FBgn0029084	64.8262	1.11908	0.350656	3.19137	0.00141599	0.00913464	gom	protein_coding
FBgn0039234	930.047	-0.374163	0.117309	-3.18956	0.00142491	0.00918839	Nct	protein_coding
FBgn0015477	2945.21	0.221405	0.0694645	3.18731	0.00143603	0.00925238	Rme-8	protein_coding
FBgn0038499	528.793	0.335672	0.105319	3.18718	0.00143668	0.00925268	Brf	protein_coding
FBgn0261986	2453.47	-0.281769	0.0884245	-3.18655	0.00143981	0.00926899	RASSF8	protein_coding
FBgn0259113	239.923	-0.606109	0.190227	-3.18624	0.00144134	0.00927497	DNApol-alpha180	protein_coding
FBgn0031397	912.605	-0.355083	0.111448	-3.18609	0.00144211	0.00927606	CG15385	protein_coding
FBgn0003480	26.3156	-1.19452	0.375155	-3.18408	0.00145214	0.00933277	spn-B	protein_coding
FBgn0261641	2116.15	0.5096	0.160087	3.18327	0.00145621	0.00935113	CG42724	protein_coding
FBgn0030244	100.63	0.616249	0.193585	3.18335	0.00145583	0.00935113	CG2157	protein_coding
FBgn0000239	2162.58	-0.314893	0.0989365	-3.18278	0.00145869	0.00936317	bur	protein_coding
FBgn0267160	26.6969	1.21943	0.383232	3.18198	0.00146274	0.00938528	asRNA:CR45600	ncRNA
FBgn0030170	40.3101	-1.14721	0.360559	-3.18175	0.0014639	0.00938877	CG2990	protein_coding
FBgn0263473	7.18962	3.71766	1.16933	3.17931	0.00147628	0.00946034	snoRNA:abba-a	snoRNA
FBgn0039559	902.434	-0.377637	0.118889	-3.17638	0.00149124	0.00954824	NSD	protein_coding
FBgn0036627	786.424	-0.324799	0.102262	-3.17615	0.00149246	0.00955209	Gagr	protein_coding
FBgn0263594	7305.06	-0.300524	0.0946421	-3.17538	0.00149643	0.00956958	lost	protein_coding
FBgn0264678	55.4608	0.861003	0.271193	3.17488	0.00149899	0.00958199	lncRNA:CR43963	ncRNA
FBgn0038295	564.335	0.329235	0.10371	3.17458	0.00150055	0.00958796	Gyc88E	protein_coding
FBgn0030504	1127.13	-0.367161	0.115667	-3.17428	0.00150208	0.00959381	CG2691	protein_coding
FBgn0053181	6386.57	-0.271342	0.0854965	-3.17372	0.00150501	0.00960854	CG33181	protein_coding
FBgn0030500	33.7325	-1.16594	0.367411	-3.17338	0.00150674	0.0096156	Ndc80	protein_coding
FBgn0052179	334.801	-0.391034	0.123257	-3.17251	0.00151127	0.00963655	Krn	protein_coding
FBgn0022984	804.048	0.322007	0.101496	3.17262	0.00151071	0.00963655	qkr58E-3	protein_coding
FBgn0066084	6690.26	-0.35434	0.111743	-3.17104	0.00151894	0.00968144	RpL41	protein_coding
FBgn0026593	732.567	0.379339	0.119635	3.1708	0.00152019	0.0096854	CG5707	protein_coding
FBgn0286877	5.59125	3.0175	0.951811	3.17027	0.00152299	0.00969922	CG46399	protein_coding
FBgn0265871	12.4774	1.76713	0.557433	3.17013	0.0015237	0.00969975	lncRNA:CR44660	ncRNA
FBgn0033658	27.2687	1.0726	0.338405	3.16956	0.00152668	0.0097101	Twdlbeta	protein_coding
FBgn0030883	478.671	-0.380223	0.119965	-3.16946	0.00152721	0.0097101	CG7772	protein_coding
FBgn0000439	808.996	0.321814	0.101589	3.1678	0.00153599	0.00976186	Dfd	protein_coding
FBgn0033989	451.521	-0.346104	0.109307	-3.16636	0.00154361	0.00980223	CG7639	protein_coding
FBgn0085442	6883.66	-0.292724	0.092467	-3.16572	0.00154701	0.00981979	NKAIN	protein_coding
FBgn0265182	5921.55	0.259115	0.0818666	3.16509	0.00155034	0.00983284	CG44247	protein_coding
FBgn0027889	119.565	-0.622997	0.196925	-3.16363	0.00155816	0.00987838	ball	protein_coding
FBgn0034401	832.219	-0.35506	0.112269	-3.16259	0.00156373	0.00990964	MetRS	protein_coding
FBgn0015380	1046.13	0.294652	0.0931774	3.16227	0.00156545	0.00991643	drl	protein_coding
FBgn0259932	165.806	-0.530474	0.167776	-3.16179	0.00156802	0.00992455	CG42455	protein_coding
FBgn0263251	165.806	-0.530474	0.167776	-3.16179	0.00156802	0.00992455	vnc	protein_coding
FBgn0052333	2480.23	0.463235	0.146535	3.16125	0.00157094	0.00993808	CG32333	protein_coding
FBgn0039067	211.192	-0.443583	0.140348	-3.1606	0.00157447	0.00995314	wda	protein_coding
FBgn0035975	1455.53	-0.293941	0.09307	-3.15828	0.00158704	0.0100244	PGRP-LA	protein_coding
FBgn0263476	88.5978	0.92634	0.293332	3.15799	0.00158862	0.0100303	snoRNA:CG32479-b	snoRNA
FBgn0030391	544.726	-0.310248	0.0982511	-3.15771	0.00159014	0.0100358	Rab40	protein_coding
FBgn0265003	1806.2	-0.279696	0.0885844	-3.1574	0.00159183	0.0100423	koi	protein_coding
FBgn0267913	2600.79	-0.275241	0.0872193	-3.15573	0.00160094	0.0100957	lncRNA:CR46194	ncRNA
FBgn0036032	6742.71	0.323552	0.102576	3.15427	0.00160899	0.0101382	CG16711	protein_coding
FBgn0034718	3511.79	-0.246471	0.0781472	-3.15393	0.00161088	0.0101459	wdp	protein_coding
FBgn0029880	76.4895	0.806006	0.255571	3.15375	0.00161189	0.0101482	CG14443	protein_coding
FBgn0001087	2425.79	0.259405	0.0822574	3.15358	0.00161282	0.0101498	g	protein_coding
FBgn0040726	1251.44	0.354089	0.112302	3.15301	0.00161594	0.0101653	dpr1	protein_coding
FBtr0309689_df_nrg	55.9077	0.777051	0.246461	3.15284	0.00161689	0.0101672	gene_source "FlyBase"	miRNA
FBgn0037997	387.464	0.489689	0.155327	3.15264	0.00161803	0.0101702	CG14742	protein_coding
FBgn0028408	4130.05	0.268059	0.0851178	3.14927	0.00163681	0.0102841	Drep2	protein_coding
FBgn0285925	56016.8	-0.342533	0.108792	-3.1485	0.0016411	0.0102984	Fas1	protein_coding
FBgn0021776	88.5703	0.711707	0.226039	3.1486	0.00164056	0.0102984	mira	protein_coding
FBgn0040985	1612.87	-0.422356	0.134139	-3.14865	0.00164029	0.0102984	CG6115	protein_coding
FBgn0010482	10122.4	-0.625853	0.198986	-3.14522	0.00165963	0.0104105	l(2)01289	protein_coding
FBgn0037843	700.047	-0.406837	0.129365	-3.14488	0.00166152	0.0104181	CG4511	protein_coding
FBgn0039749	84.0873	-0.642923	0.204459	-3.14451	0.00166364	0.0104229	CG11498	protein_coding
FBgn0086558	18198.5	-0.351036	0.111634	-3.14453	0.00166351	0.0104229	Ubi-p5E	protein_coding
FBgn0024315	2698.61	-0.249173	0.0792525	-3.14404	0.00166631	0.0104318	Picot	protein_coding
FBgn0082980	82.3808	0.831087	0.264339	3.14402	0.00166642	0.0104318	snoRNA:Psi28S-2996	snoRNA
FBgn0015569	756.497	-0.28409	0.09039	-3.14294	0.0016726	0.0104621	alpha-Est10	protein_coding
FBgn0038108	5134.19	0.458836	0.146004	3.14263	0.00167439	0.0104657	CG7518	protein_coding
FBgn0028331	14670.1	-0.38254	0.121727	-3.1426	0.00167454	0.0104657	l(1)G0289	protein_coding
FBgn0030311	341.742	-0.411705	0.131062	-3.14129	0.00168206	0.0105084	CG11699	protein_coding
FBgn0267790	1255.38	0.260477	0.0829404	3.14053	0.00168641	0.0105228	rump	protein_coding
FBgn0036450	797.172	-0.269567	0.0858601	-3.13961	0.00169173	0.0105518	Tdrd3	protein_coding
FBgn0014865	601.045	0.964934	0.3074	3.13901	0.00169517	0.010569	Mtk	protein_coding
FBgn0032217	619.684	-0.415573	0.132416	-3.13838	0.00169885	0.0105877	CG4972	protein_coding
FBgn0029092	6498.87	-0.255018	0.0812773	-3.13763	0.00170318	0.0106018	ced-6	protein_coding
FBgn0016054	73.3563	-0.941016	0.299909	-3.13767	0.00170298	0.0106018	phr6-4	protein_coding
FBgn0010497	307.141	-0.394051	0.125686	-3.13521	0.0017173	0.0106853	dmGlut	protein_coding
FBgn0267487	2851.46	-0.23907	0.0762801	-3.1341	0.00172381	0.0107215	Ptp61F	protein_coding
FBgn0036617	8.02589	2.20017	0.702124	3.13359	0.0017268	0.0107358	Cpr72Ea	protein_coding
FBgn0262601	75.3826	0.690175	0.22028	3.13318	0.00172926	0.0107468	SmB	protein_coding
FBgn0034253	2397.7	-0.393873	0.125826	-3.1303	0.0017463	0.0108483	CG10936	protein_coding
FBgn0005649	4721.32	-0.290208	0.0927386	-3.12931	0.00175216	0.0108789	Rox8	protein_coding
FBgn0259736	11823.4	-1.10309	0.352524	-3.12912	0.00175334	0.0108789	CG42390	protein_coding
FBgn0032986	895.078	-0.37707	0.1205	-3.12921	0.00175276	0.0108789	CG3262	protein_coding
FBgn0037899	1309.56	-0.366797	0.117257	-3.12815	0.00175908	0.0109101	RpL24-like	protein_coding
FBgn0038752	655.264	-0.309869	0.0990794	-3.12748	0.00176309	0.0109306	CG4462	protein_coding
FBgn0032017	92.4006	-0.700022	0.223845	-3.12727	0.0017644	0.0109343	CG7810	protein_coding
FBgn0267270	25.8952	-1.22564	0.392017	-3.12649	0.00176906	0.0109544	lncRNA:CR45706	ncRNA
FBgn0051191	1428.78	0.297228	0.095089	3.12579	0.0017733	0.0109587	CG31191	protein_coding
FBgn0051183	1629	0.289204	0.0925177	3.12594	0.0017724	0.0109587	CG31183	protein_coding
FBgn0004569	1152.43	-0.3556	0.113754	-3.12603	0.00177184	0.0109587	aos	protein_coding
FBgn0036332	70.871	-0.83777	0.268	-3.12601	0.00177198	0.0109587	Cul6	protein_coding
FBgn0263463	25.8169	1.12781	0.360801	3.12586	0.00177286	0.0109587	snoRNA:gcl-a	snoRNA
FBgn0264975	9837.13	-0.280067	0.0896125	-3.12531	0.00177615	0.0109719	Nrg	protein_coding
FBgn0267253	2757.62	0.274339	0.0877937	3.12482	0.00177915	0.010986	CG32700	protein_coding
FBgn0025865	1091.24	-0.26499	0.0848416	-3.12335	0.00178807	0.0110367	Cortactin	protein_coding
FBgn0263093	422.267	-0.461052	0.147624	-3.12315	0.00178927	0.0110397	CR43361	pseudogene
FBgn0035889	270.359	-0.384769	0.123241	-3.12209	0.00179572	0.0110706	mkg-p	protein_coding
FBgn0053057	270.359	-0.384769	0.123241	-3.12209	0.00179572	0.0110706	CG33057	protein_coding
FBgn0259823	2725.4	0.446658	0.143112	3.12104	0.00180211	0.0111056	CG42404	protein_coding
FBgn0039030	17.9391	1.43756	0.460629	3.12086	0.00180322	0.011108	CG6660	protein_coding
FBgn0005564	3507.61	0.284144	0.0910698	3.12007	0.00180808	0.0111335	Shal	protein_coding
FBgn0027610	2828.71	-0.221054	0.0708693	-3.11919	0.00181352	0.0111588	Dic1	protein_coding
FBgn0037539	525.714	-0.332196	0.106501	-3.11917	0.00181364	0.0111588	CG10435	protein_coding
FBgn0034693	6619.64	-0.297705	0.0954554	-3.11879	0.00181598	0.0111687	CG11073	protein_coding
FBgn0040794	93.9857	-0.807403	0.258914	-3.11842	0.00181821	0.011178	CG13056	protein_coding
FBgn0039705	399.263	0.359436	0.11535	3.11605	0.00183288	0.0112637	Atg16	protein_coding
FBgn0002306	4168.68	-0.256221	0.0822297	-3.11592	0.00183372	0.0112644	sas	protein_coding
FBgn0015600	10565	0.346026	0.111057	3.11577	0.00183467	0.0112658	toc	protein_coding
FBgn0036480	245.109	0.503544	0.161683	3.11439	0.00184328	0.0113141	Cep135	protein_coding
FBgn0032341	2118.16	-0.310062	0.0995765	-3.11381	0.00184689	0.0113318	Reps	protein_coding
FBgn0033244	4030.5	0.22787	0.0732059	3.11273	0.00185367	0.0113688	CG8726	protein_coding
FBgn0016126	6901.39	0.277832	0.0892619	3.11255	0.00185478	0.0113711	CaMKI	protein_coding
FBgn0083991	1085.46	-0.331394	0.106512	-3.11131	0.00186256	0.0114087	CG34155	protein_coding
FBgn0267257	12.5596	1.56567	0.503232	3.11123	0.00186312	0.0114087	lncRNA:CR45693	ncRNA
FBgn0266719	1200.86	-0.271284	0.0872338	-3.10985	0.00187181	0.0114573	stac	protein_coding
FBgn0033129	155.351	-0.538941	0.173331	-3.10932	0.00187521	0.0114736	Tsp42Eh	protein_coding
FBgn0010434	11333.4	-0.479925	0.154377	-3.10879	0.00187857	0.0114851	cora	protein_coding
FBgn0267914	105.254	-0.727985	0.234184	-3.10861	0.00187972	0.0114875	asRNA:CR46195	ncRNA
FBgn0034700	6.61777	2.37828	0.76518	3.10813	0.00188278	0.0114971	CG11269	protein_coding
FBgn0051637	2415.9	0.244233	0.0785765	3.10822	0.00188216	0.0114971	CG31637	protein_coding
FBgn0033856	43.6581	0.882621	0.283994	3.10789	0.00188431	0.0115014	CG13334	protein_coding
FBgn0261545	1505.14	-0.488298	0.157121	-3.10778	0.00188497	0.0115014	CG42663	protein_coding
FBgn0046756	16.1966	-1.78442	0.574521	-3.10592	0.00189687	0.0115694	asRNA:CR33945	ncRNA
FBgn0016983	813.391	-0.444435	0.143123	-3.10526	0.00190112	0.0115908	smid	protein_coding
FBgn0030892	597.349	-0.429095	0.138202	-3.10485	0.00190377	0.0116023	CG7206	protein_coding
FBgn0001112	453.096	0.373534	0.120349	3.10375	0.00191083	0.0116407	Gld	protein_coding
FBgn0035000	41.7047	-0.886063	0.285513	-3.10341	0.00191306	0.0116498	CG13578	protein_coding
FBgn0037408	152.152	0.53666	0.17305	3.10119	0.00192745	0.0117281	NPFR	protein_coding
FBgn0032409	490.43	-0.377782	0.121869	-3.09989	0.00193595	0.0117752	Ced-12	protein_coding
FBgn0031773	380.267	-0.388834	0.12545	-3.09952	0.00193831	0.0117849	Fbw5	protein_coding
FBgn0030991	1075.43	-0.395318	0.127626	-3.09747	0.00195179	0.0118622	CG7453	protein_coding
FBgn0016756	12147.7	-0.585913	0.189225	-3.09639	0.00195895	0.011901	Usp47	protein_coding
FBgn0041195	6.02467	2.70757	0.874531	3.09602	0.00196134	0.0119109	Pkd2	protein_coding
FBgn0051482	30.4858	0.963927	0.311381	3.09566	0.00196378	0.0119163	CG31482	protein_coding
FBgn0033225	341.61	-0.516847	0.166958	-3.09567	0.00196366	0.0119163	TTLL12	protein_coding
FBgn0003714	214.323	0.479695	0.154974	3.09532	0.00196602	0.0119252	tko	protein_coding
FBgn0083027	357.389	0.440547	0.142338	3.09508	0.00196757	0.0119299	snoRNA:Psi18S-531	snoRNA
FBgn0267091	64.4065	-0.841763	0.272068	-3.09395	0.00197513	0.011971	asRNA:CR45535	ncRNA
FBgn0051806	14.0617	1.65839	0.536052	3.09372	0.00197664	0.0119755	CG31806	protein_coding
FBgn0019662	2808.66	0.252094	0.081513	3.09269	0.00198351	0.0120124	qm	protein_coding
FBgn0034214	122.647	-0.541507	0.175109	-3.0924	0.00198543	0.0120193	CG6550	protein_coding
FBgn0003520	17159	-0.52895	0.171078	-3.09186	0.00198905	0.0120365	stau	protein_coding
FBgn0051133	74.5063	-0.77514	0.250722	-3.09163	0.00199063	0.0120413	Slimp	protein_coding
FBgn0029771	562.984	-0.405705	0.131267	-3.09069	0.00199695	0.0120748	CG12730	protein_coding
FBgn0032414	1756.78	-0.242566	0.0786004	-3.08606	0.00202828	0.0122547	CG17211	protein_coding
FBgn0030246	992.566	-0.46667	0.151242	-3.08558	0.00203156	0.0122697	CG1582	protein_coding
FBgn0259938	3763.06	0.346941	0.112446	3.08539	0.00203286	0.0122727	cwo	protein_coding
FBgn0024921	4930.92	-0.265592	0.086093	-3.08494	0.00203591	0.0122815	Tnpo	protein_coding
FBgn0262620	35.4496	-1.04198	0.337756	-3.085	0.00203554	0.0122815	lncRNA:CR43144	ncRNA
FBgn0034734	1013.86	0.301145	0.0977068	3.08213	0.00205527	0.0123934	CG4554	protein_coding
FBgn0030030	1892.62	0.355812	0.115452	3.08191	0.00205675	0.0123975	CG1636	protein_coding
FBgn0014075	2711.18	-0.23563	0.0764691	-3.08138	0.00206046	0.0124102	Uggt	protein_coding
FBgn0266204	52.8408	-0.840333	0.272753	-3.08093	0.00206357	0.0124241	lncRNA:CR44899	ncRNA
FBgn0035498	3328.79	-0.313753	0.101843	-3.08076	0.0020647	0.012426	Fit1	protein_coding
FBgn0263746	41.088	-0.959214	0.311368	-3.08065	0.00206552	0.0124262	CR43671	pseudogene
FBgn0013763	5410.24	-0.472943	0.153564	-3.07978	0.00207156	0.0124576	Idgf6	protein_coding
FBgn0004852	3040.73	0.361565	0.117439	3.07874	0.0020788	0.0124963	Ac76E	protein_coding
FBgn0036237	524.862	-0.347332	0.112824	-3.07853	0.00208021	0.0124999	viaf	protein_coding
FBgn0262717	1662.41	-0.326128	0.105982	-3.0772	0.00208952	0.0125413	Skeletor	protein_coding
FBgn0063485	2513.47	-0.266335	0.0865511	-3.0772	0.00208954	0.0125413	Lasp	protein_coding
FBgn0264605	2513.47	-0.266335	0.0865511	-3.0772	0.00208954	0.0125413	CG43954	protein_coding
FBgn0051721	684.812	0.325369	0.105778	3.07596	0.00209825	0.012588	Trim9	protein_coding
FBgn0015288	4236.48	-0.48323	0.157152	-3.07492	0.00210557	0.0126228	RpL22	protein_coding
FBgn0035213	460.379	-0.385373	0.125422	-3.07261	0.00212195	0.0127111	CG2199	protein_coding
FBgn0263469	234.609	0.749395	0.244101	3.07002	0.00214045	0.012817	snoRNA:SC35-b	snoRNA
FBgn0015770	11.5032	1.77765	0.579494	3.0676	0.00215788	0.0129063	MstProx	protein_coding
FBgn0267600	22.3788	1.13247	0.369286	3.06665	0.00216474	0.0129423	lncRNA:CR45938	ncRNA
FBgn0038296	433.03	-0.403341	0.131533	-3.06647	0.00216603	0.012945	CG6752	protein_coding
FBgn0052638	1174.13	-0.388776	0.126799	-3.06609	0.00216879	0.0129565	CG32638	protein_coding
FBgn0032248	171.257	-0.613071	0.199976	-3.06572	0.00217143	0.0129672	Bug22	protein_coding
FBgn0029882	258.818	0.481071	0.156925	3.06561	0.00217229	0.0129674	CG3226	protein_coding
FBgn0263380	31.2656	1.18456	0.38651	3.06475	0.0021785	0.0129994	lncRNA:CR43432	ncRNA
FBgn0053193	427.274	-0.391511	0.127763	-3.06436	0.00218138	0.0130115	sav	protein_coding
FBgn0031851	217.956	-0.406602	0.132818	-3.06134	0.00220347	0.0131331	Aatf	protein_coding
FBgn0014930	549.146	-0.452674	0.147907	-3.06053	0.00220945	0.0131637	CG2846	protein_coding
FBgn0036441	4.59198	3.22671	1.05444	3.0601	0.00221261	0.0131746	CG13476	protein_coding
FBgn0283440	7.29219	-2.5972	0.848745	-3.06005	0.00221299	0.0131746	solo	protein_coding
FBgn0051712	2503.71	0.379104	0.123914	3.0594	0.0022178	0.0131982	CG31712	protein_coding
FBgn0266645	16.8367	1.43536	0.469201	3.05915	0.00221968	0.0132043	asRNA:CR45152	ncRNA
FBgn0040793	2808.67	-0.354438	0.115881	-3.05863	0.00222355	0.0132222	CG7630	protein_coding
FBgn0037490	60.3146	-0.813021	0.265885	-3.05779	0.00222976	0.0132489	CG10053	protein_coding
FBgn0015929	164.849	-0.560794	0.183456	-3.05683	0.0022369	0.0132862	dpa	protein_coding
FBgn0034029	387.153	-0.381438	0.124787	-3.05671	0.00223783	0.0132866	eIF2Bgamma	protein_coding
FBgn0034646	230.978	-0.444487	0.145423	-3.05652	0.00223921	0.0132897	Rae1	protein_coding
FBgn0050100	91.0006	-0.626834	0.205123	-3.05589	0.00224395	0.0133076	CG30100	protein_coding
FBgn0259718	91.0006	-0.626834	0.205123	-3.05589	0.00224395	0.0133076	CG42372	protein_coding
FBgn0035688	4195.83	0.250662	0.0820354	3.05553	0.00224665	0.0133185	fmt	protein_coding
FBgn0051109	107.179	-0.582675	0.190931	-3.05176	0.00227504	0.0134765	CG31109	protein_coding
FBgn0261383	2755.7	0.309856	0.101579	3.0504	0.00228538	0.0135325	IntS6	protein_coding
FBgn0262167	1243.19	-0.438026	0.143624	-3.04982	0.00228982	0.0135536	ana1	protein_coding
FBgn0038422	693.681	-0.263518	0.0864097	-3.04964	0.00229118	0.0135564	CG14880	protein_coding
FBgn0029666	1840.39	-0.256721	0.0841877	-3.04939	0.00229309	0.0135626	CG10803	protein_coding
FBgn0038396	33.6108	-1.01807	0.333916	-3.04889	0.0022969	0.0135799	CG5013	protein_coding
FBgn0034277	677.612	-0.577011	0.189322	-3.04777	0.00230543	0.0136251	OstDelta	protein_coding
FBgn0015268	2028.84	-0.2397	0.0786765	-3.04666	0.00231401	0.0136706	Nap1	protein_coding
FBtr0445458_df_nrg	6.59294	2.31871	0.761211	3.04608	0.00231844	0.0136915	gene_source "FlyBase"	miRNA
FBgn0035558	1449.62	0.256149	0.0841184	3.04511	0.00232598	0.0137308	CG11357	protein_coding
FBgn0267189	59.1749	0.901664	0.296231	3.04379	0.0023362	0.0137858	asRNA:CR45629	ncRNA
FBgn0035103	1202.84	-0.423498	0.139192	-3.04255	0.00234581	0.0138372	Vdup1	protein_coding
FBgn0003655	108.579	-1.66878	0.548503	-3.04242	0.0023468	0.0138378	swa	protein_coding
FBgn0052115	73.5306	-0.718442	0.236169	-3.04207	0.00234956	0.0138465	CG32115	protein_coding
FBgn0052447	44.0487	1.00628	0.330807	3.04189	0.00235102	0.0138468	CG32447	protein_coding
FBgn0025743	1444.23	-0.432969	0.142398	-3.04056	0.00236138	0.0139015	mbt	protein_coding
FBgn0035817	1794.2	-0.350061	0.115151	-3.04001	0.00236569	0.0139119	CG7409	protein_coding
FBgn0038079	343.284	-0.44007	0.144767	-3.03985	0.00236699	0.0139143	NijC	protein_coding
FBgn0022986	1061.52	-0.332349	0.109373	-3.03869	0.00237607	0.0139624	qkr58E-1	protein_coding
FBgn0032026	1230.92	-0.362958	0.119491	-3.03754	0.00238521	0.0140107	CG7627	protein_coding
FBgn0034994	25.7498	-1.11976	0.368658	-3.03739	0.00238635	0.0140121	Ir60a	protein_coding
FBgn0024432	728.009	-0.452341	0.14894	-3.03708	0.00238883	0.0140213	Dlc90F	protein_coding
FBgn0085399	2553.8	0.253795	0.0835825	3.03646	0.00239374	0.0140418	CG34370	protein_coding
FBgn0052666	5256.78	-0.291437	0.0959807	-3.03641	0.00239414	0.0140418	Drak	protein_coding
FBgn0034645	1221.14	-0.318157	0.104798	-3.03591	0.00239807	0.0140542	ND-B12	protein_coding
FBgn0039805	11947.3	-0.312553	0.102967	-3.03546	0.00240167	0.0140666	Cpr100A	protein_coding
FBgn0040918	801.389	0.428186	0.141066	3.03537	0.00240245	0.0140666	schlank	protein_coding
FBgn0085427	7797.26	-0.572848	0.188728	-3.03531	0.00240292	0.0140666	CG34398	protein_coding
FBgn0040496	245.356	-0.435474	0.143478	-3.03514	0.00240427	0.0140691	CG17104	protein_coding
FBgn0031894	94.6716	-0.683224	0.225124	-3.03488	0.0024063	0.0140757	CG4496	protein_coding
FBgn0265575	829.383	-0.368331	0.121379	-3.03455	0.00240893	0.0140857	yin	protein_coding
FBgn0086913	1756.32	0.281485	0.0927816	3.03384	0.00241462	0.0141137	Rab26	protein_coding
FBgn0020497	3241.63	-0.26868	0.0885726	-3.03344	0.00241781	0.0141269	emb	protein_coding
FBgn0010220	362.046	-0.361421	0.119167	-3.0329	0.0024222	0.0141472	Dbp45A	protein_coding
FBgn0264442	3425.24	-0.404832	0.133489	-3.03269	0.00242384	0.0141514	ab	protein_coding
FBgn0036449	2600.14	-0.247771	0.0817555	-3.03064	0.0024404	0.0142373	bmm	protein_coding
FBgn0029853	169.698	-0.549293	0.181241	-3.03073	0.00243963	0.0142373	CG3781	protein_coding
FBgn0259224	4226.41	0.252835	0.0835091	3.02764	0.00246473	0.0143739	CG42324	protein_coding
FBgn0033784	749.213	-0.302123	0.0998319	-3.02632	0.0024755	0.0144312	SCCRO3	protein_coding
FBgn0020299	3505.06	-0.429654	0.14199	-3.02594	0.00247861	0.0144439	stumps	protein_coding
FBgn0034902	230.637	0.567915	0.187717	3.02538	0.00248324	0.0144654	CG5532	protein_coding
FBgn0086601	44.4984	1.14885	0.379913	3.02398	0.00249473	0.0145252	snoRNA:Psi28S-3327c	snoRNA
FBgn0030830	2766.28	1.26403	0.418013	3.0239	0.00249538	0.0145252	CG5172	protein_coding
FBgn0036369	1576.61	0.278202	0.092027	3.02304	0.00250246	0.0145609	CG10089	protein_coding
FBgn0027080	930.721	-0.478596	0.158425	-3.02095	0.00251979	0.0146562	TyrRS	protein_coding
FBgn0033846	531.824	-0.323404	0.10709	-3.01992	0.0025284	0.0147008	mip120	protein_coding
FBgn0033799	386.327	-0.370651	0.122754	-3.01946	0.00253226	0.0147176	GLaz	protein_coding
[truncated: 795 more rows]
