# Supplementary material for: Translational activity of 80S monosomes varies dramatically across different tissues
Source: Nucleic Acids Res. 2025 May 7;53(8):gkaf292. doi: 10.1093/nar/gkaf292 (PMC12056609; doi:10.1093/nar/gkaf292)
Supplement: gkaf292_Supplemental_Files [file gkaf292_supplemental_files.zip › tRNA_DEPOSITION.xlsx]

## Sheet: Sheet1
Deposition_ID	Head 80S (610,605 particles)	% no. Particles	EMDB	Deposition title
D_1292139809	Head_80S_PP-AA_3	9	EMD-50823	Drosophila melanogaster Head 80S ribosome with P/P and A/A tRNAs (Class 3)
D_1292139810	Head_80S_PP-AA_1	38.84	EMD-50821	Drosophila melanogaster Head 80S ribosome with P/P and A/A tRNAs (Class 1)
D_1292139829	Head_80S_PE-AP_1	18.55	EMD-50824	Drosophila melanogaster Head 80S ribosome with P/E and A/P tRNAs (Class 1)
D_1292139830	Head_80S_PP_1	18.5	EMD-50825	Drosophila melanogaster Head 80S ribosome with P/P tRNA (Class 1)
D_1292139833	Head_80S_PP-AA_2	12.71	EMD-50822	Drosophila melanogaster Head 80S ribosome with P/P and A/A tRNAs (Class 2)
D_1292139811	Head_80S_vacant_1	2.29	EMD-50826	Drosophila melanogaster Head 80S vacant (Class 1)
	Testis 80S (46,878 particles)	% no. Particles
D_1292139722	Testis_80S_IFRD1_2	1.98	EMD-50762	Drosophila melanogaster Testis 80S ribosome with IFRD1 (Class 2)
D_1292139731	Testis_80S_IFRD1_1	96.74	EMD-50763	Drosophila melanogaster Testis 80S ribosome with IFRD1 (Class 1)
	Testis Polysomes (10,392 particles)	% no. Particles
D_1292139735	Testis_Poly_PP-AA_1	97.25	EMD-50764	Drosophila melanogaster Testis Polysome with P/P and A/A tRNAs (Class 1)
	Ovaries 80S (185,913 particles)	% no. Particles
D_1292139737	Ovaries_80S_vacant_1	43.29	EMD-50765	Drosophila melanogaster Ovaries 80S ribosome vacant (Class 1)
D_1292139743	Ovaries_80S_vacant_2	41.9	EMD-50766	Drosophila melanogaster Ovaries 80S ribosome vacant (Class 2)
D_1292139744	Ovaries_80S_vacant_3	7.53	EMD-50767	Drosophila melanogaster Ovaries 80S ribosome vacant (Class 3)
D_1292139745	Ovaries_80S_vacant_4	5.85	EMD-50768	Drosophila melanogaster Ovaries 80S ribosome vacant (Class 4)
	Embryo 80S (11,446 Particles)	% no. Particles
D_1292139746	Embryo_80S_occupied_1	5.75	EMD-50769	Drosophila melanogaster Embryo 80S ribosome tRNA occupied (Class 1)
D_1292139747	Embryo_80S_occupied_2	2.41	EMD-50770	Drosophila melanogaster Embryo 80S ribosome tRNA occupied (Class 2)
D_1292139750	Embryo_80S_vacant_1	5.94	EMD-50771	Drosophila melanogaster Embryo 80S ribosome vacant (Class 1)
D_1292139751	Embryo_80S_EE-PP_1	83.06	EMD-50772	Drosophila melanogaster Embryo 80S ribosome with E/E and P/P tRNAs (Class 1)
	Embryo Polysome (34,603 Particles)	% no. Particles
D_1292139756	Embryo_Poly_PE-AP_1	53.13	EMD-50797	Drosophila melanogaster Embryo Polysome with P/E and A/P tRNAs (Class 1)
D_1292139757	Embryo_Poly_occupied_1	1.67	EMD-50798	Drosophila melanogaster Embryo Polysome tRNA occupied (Class 1)
D_1292139761	Embryo_Poly_PP-AA_1	1.25	EMD-50799	Drosophila melanogaster Embryo Polysome with P/P and A/A tRNAs (Class 1)
D_1292139762	Embryo_Poly_EE-PP_1	43.18	EMD-50800	Drosophila melanogaster Embryo Polysome with E/E and P/P tRNAs (Class 1)
	Head 80S average (542670 Particles)	% no. Particles
D_1292139807	Head_80S_EE-PP-AA_average	X	EMD-50827	Drosophila melanogaster Head 80S ribosome with E/E, P/P and A/A tRNAs (average)
	Head 80S replicate (7693 Particles)	% no. Particles
D_1292139804	Head_80S_replicate_PE-AP_1	52.29	EMD-50830	Drosophila melanogaster Head 80S ribosome replicate with P/E and A/P tRNAs (Class 1)
D_1292139805	Head_80S_replicate_PP_1	47.18	EMD-50831	Drosophila melanogaster Head 80S ribosome replicate with P/P tRNA (Class 1)
